# Supplementary material for: Incidence, causes, and consequences of preventable adverse drug reactions occurring in inpatients: A systematic review of systematic reviews
Source: PLoS One. 2018 Oct 11;13(10):e0205426. doi: 10.1371/journal.pone.0205426 (PMC6181371; doi:10.1371/journal.pone.0205426)
Supplement: S1 Dataset — (XLSX) [file pone.0205426.s001.xlsx]

## Sheet: SR characteristics
RefID	SR Author	SR Publication Year	Title	SR objective (detail)	Inclusion criteria	Exclusion criteria	Intervention of interest	General population of interest	Main outcome measures	Language restriction	Geographic restriction	Lit search date range	Search strategy	# of databases searched	# of included studies	# of relevant studies (reports of pADR)	total # of RCTs reporting on pADRs	# of NRS reporting on pADRs	Funding type	Funding source detail	Notes	SR conclusion regarding ADRs	SR conclusion regarding pADRs
120	Kanagaratnam	2016	Adverse drug reactions in elderly patients with cognitive disorders: A systematic review	to describe the prevalence of ADRs in elderly patients with cognitive disorders, the different types of ADRs and the medications suspected of involvement; to describe whether the ADRs were preventable or not, and to identify risk factors for occurrence of ADRs in this population.	Interventional or observational studies, Elderly patients with cognitive disorders or dementia syndrome, A measure of the prevalence of ADR	Literature reviews, case series, case reports, article commentaries, letters to the editor and book chapters were excluded, studies that assess the prevalence of ADR of a specific drug were excluded.	None	Elderly patients with cognitive disorders or dementia syndrome	A measure of the prevalence of ADR	No restriction reported	None	NR - February 4, 2015	Full search provided	5	6	2	0	2	No funding	NA	One study, Granjon (2006) [13] is in French
517	Boeker	2015	An individual patient data meta-analysis on factors associated with adverse drug events in surgical and non-surgical inpatients	To identify patient characteristics and types of medication associated with (preventable) ADEs during admission, focusing on surgical and nonsurgical patients.	Studies that registered ADEs in adult hospitalized patients- one study excluded patients that were adimtted to ICU (Morimoto (2011)[17])	To exclude children and incidents registered in the emergency department, study titles containing the terms ‘child’, ‘children’, ‘paediatrics’ or ‘emergency’ were excluded.	None	adult hospitalized patients	AEDs	None used	NR	2000-2011	Some reporting but not full	2	4	4	0	4	No funding	NA
574	Maaskant	2015	Interventions for reducing medication errors in children in hospital	To determine the effectiveness of interventions aimed at reducing MEs and related harm in hospitalised children.	Randomised controlled trials (RCTs), controlled clinical trials (CCTs), controlled before-after studies (CBAs) and interrupted time series studies (ITSs). Studies of healthcare professionals who are authorised to prescribe, dispense or administer medications, and who are involved in the provision of hospital care to children (≤ 18 years). Studies based in all settings that provide clinical care t…	Studies reporting misuse of medication by participants (e.g. suicide with use of medication, compliance issues). We did not include interventions designed solely to change the volume of prescribing (e.g. reducing vancomycin dosage in neonatal units, increasing surfactant dosage in neonatal respiratory distress syndrome).	CPOE	children (≤ 18 years) in all settings that provide clinical care to children in hospital: inpatient care (in secondary or tertiary units, intensive care units, operation theatres), outpatient care and accident and emergency department care.	ME rate reduction	No restriction reported	NR	1947-2014	Full search provided	14	7	2	0	2	Non-profit or public	Medway Maritime Hospital, UK, Academic Medical Center, Amsterdam, Netherlands, Cochrane Child Health Field, Canada	Author's Conclusion (Cochrane review): Current evidence on effective interventions to preventMEs in a paediatric population in hospital is limited. Comparative studies with robust study designs are needed to investigate interventions including components that focus on specific paediatric safety issues.
453	Marasinghe	2015	Computerised clinical decision support systems to improve medication safety in long-term care homes: a systematic review	investigates the current use, benefits and effectiveness of CCDSS in LTC to improve medication safety. The aim of this research is to contribute to ensuring medication safety for older adults residing in LTC; reducing the added burden on the healthcare system from medication-related issues (ie, rehospitalisations); improving healthcare system efficiency; and enhancing overall quality of care in L…	(1) they were randomised controlled trials (RCT), cohort studies, retrospective and prospective studies; (2) they had long-term care-based settings; (3) they evaluated the effect of CCDSS aimed at improving medication safety and (4) they were written in English.	If the abstract indicated that the study did not relate to CCDSS intervention to improve medication safety in LTC, the study was excluded. All commentaries were excluded.	CCDSS	Elderly in long term care setting	??	English only	None	1950 - 1st week of February 2014	Full search provided	4	7	2	1	1	No funding	NA	1 study reviewed pADE, but no data was provided in the SR	Overall findings suggest that CCDSS in LTC improved the quality of prescribing decisions (ie, appropriate medication orders), detected ADR, triggered warning messages (ie, related to central nervous system side effects, drug-associated constipation, renal insufficiency) and reduced injury risk among older adults.	CCDSS are beneficial, effective and have potential to improve medication safety in LTC; however, the use of CCDSS in LTC is scarce. Careful assessment on the impact of CCDSS on medication safety and further modifications to existing CCDSS are recommended for wider acceptance. Due to scant evidence in the current literature, further research on implementation and effectiveness of CCDSS is required.	None reported	1- scarce evidence due to lack of research in the field of CCDSS; 2- publication bias; 3- Language restriction to English; 4- reviewed by one reviewer
252	Salmasi	2015	Medication Errors in the Southeast Asian Countries: A Systematic Review	To systematically identify and review studies on the incidence and types of MEs in Southeast Asian countries in order to identify common Mes and estimate its prevalence in this region	The literature relating to MEs in Southeast Asian countries excluding reviews, letters, case studies, conference papers, opinions, reports or editorial papers. Randomized controlled trials, non-randomized controlled trials, longitudinal studies, cohort or case–control studies, and descriptive studies. There was no limitation imposed on the year of publication of the studies. Participants of all a…	Reviews, letters, case studies, conference papers, opinions, reports or editorial papers were not included	None	Southeast Asian	MEs	All languages included	Southeast Asian countries: Brunei, Cambodia, Indonesia, Laos, Malaysia, Myanmar, Philippines, Singapore, Thailand, Timor and Vietnam	unclear (search done in 2014)	Full search provided	NR	17	2	0	2	Non-profit or public	Research Acculturation Grant Scheme (RAGS), Malaysia
96	Wang	2015	Effect of critical care pharmacist's intervention on medication errors: A systematic review and meta-analysis of observational studies	to assess the effect of the ICU pharmacist intervention on Mes	non-RCTs (CBA, historicall control studies, cohort), compared an intervention delivered by ICU pharmacists with the delivery of no comprable service (ie, control phase); the pharmacist interventions and the effect on ME (including perscribing errors) and preventable ADEs had to be identified and clearly reported; full text publications were availalbe in English language only. the participants for…	NR	pharmacist intervention on medication errors vs. no comparable service	not specified	ME rate reduction, pADRs	English	None	NR to August 2014	Full search provided	3	13	3	0	3	No reporting	NA		This systematic review focuses on controlled clinical trials evaluating the effect of pharmacist intervention on medication errors (MEs) in ICU settings. Two independent reviewers searchedMedline, Embase, and Cochrane databases. The inclusion criteriawere nonrandomized controlled studies that evaluated the effect of pharmacist services vs no intervention on ME rates in ICU settings. Four studies …
809	Acheampong	2014	Medication safety strategies in hospitals- A systematic review	research literature on the various interventions for providing medication safety in hospitals.		Conference abstracts, commentaries, letters, editorials, case-reports, systematic review articles and studies that did not provide safety strategies were excluded.	interventions for medication safety in hospitals- CPOE with or without clinical decision support; automation computer assissted, barcode technology; pharmacist role; training and system designs	not specified	ME rate reduction, ADRs,	English	none	inception - April 2013	None of the above	8	42	3	0	3	No reporting	no conflict of interest		Forty-two studies were selected. Most of the studies were before and after designs without comparative control groups. Forty studies identified interventions contributing to the prevention and reduction of medication errors. Six broad types of interventions were identified: computerized physician order entry with or without clinical decision support systems, automation, computer assisted, barcode…	Though studies have provided evidence for individual interventions, there are concerns about the extent of their effectiveness. This has implications for policy makers and clinicians to adopt multifaceted approach in providing medication safety in their hospitals
833	Manias	2014	Interventions to Reduce Medication Errors in Pediatric Intensive Care	To systematically examine the research literature to identify which interventions reduce medication errors in pediatric ICUs, to identify gaps in past research, and to suggest strategies for the reduction of medication errors.	Studies were considered for inclusion if they involved the conduct of an intervention with the intent of reducing medication errors. Appropriate intensive care environments included pediatric cardiac care, pediatric intensive care, neonatal intensive care, or combined adult and pediatric ICUs as long as the pediatric results were readily identifiable. For children admitted to pediatric-specific u…	Articles were excluded if they involved case studies, epidemiological studies, reviews, editorials, or commentaries.	intervention with the intent of reducing medication errors.	pediatric cardiac care, pediatric intensive care, neonatal intensive care, or combined adult and pediatric ICUs as long as the pediatric results were readily identifiable	ME rate reduction	English	NR	Database inception to 2014	Some reporting but not full	9	34	11	0	11	Non-profit or public	Australian College of Critical Care Nurses (ACCCN) Research Grant
511	Nuckols	2014	The effectiveness of computerized order entry at reducing preventable adverse drug events and medication errors in hospital settings: a systematic review and meta-analysis	our primary objective in this study was to quantitatively assess the effectiveness of CPOE at reducing pADEs in hospital-related acute care settings. Our secondary objective was to identify factors contributing to variability in effectiveness at reducing medication errors.	We included peer-reviewed studies, regardless of language or design, if they compared CPOE with paperorder entry and examined either of our two primary outcomes, rates of pADEs or medication errors, across a variety of clinical conditions. Eligible settings included adult medical or surgical wards, adult medical or surgical intensive care units (ICUs), emergency departments, or the entire hospita…	we excluded studies that were from non-hospital settings; that addressed events limited to specific conditions (for example, infections) or types of errors (for example, allergy alerts); or that compared events in highly dissimilar patient care units. As minimum criteria for study quality, we excluded studies that did not describe methods for detecting medication events, or that used incident rep…	Compared CPOE with paperorder entry	Adult medical or surgical wards, adult medical or surgical intensive care units (ICUs), emergency departments, or the entire hospital	rates of pADEs or medication errors, across a variety of clinical conditions	No restriction reported	None	NR - September 23, 2013	Full search provided	8	16	7	0	7	Non-profit or public	Mentored Clinical Scientist Career Development Award (K08) from the Agency for Healthcare Research and Quality (to TKN; grant number HS17954).	.
1255	Boeker	2013	Occurrence and preventability of adverse drug events in surgical patients: a systematic review of literature	To systematically review the occurrence and nature of ADEs in surgical patients. Also, a comparison with nonsurgical patients was made.	Prospective studies that evaluated ADEs in adult hospitalised surgical patients were included as well as studies from which the data of ADEs in surgical patients could be extracted. The ADE definition was not an inclusion criterion.	Articles concerning ADEs in outpatients, children, or in patients at presentation to the emergency department were excluded. Furthermore, studies that did not include surgical patients or studies from which the data of surgical patients could not be extracted were also excluded; Studies that evaluated ADEs related to one specific drug were not included in this review. To exclude children and inci…		adult hospitalised surgical patients	AEDs	There was no language restriction.	NR	1980-2011	Some reporting but not full	Embase and Medline	6	2	0	2	Non-profit or public	This research was funded by the Netherlands Organization for Health Research and Development (ZonMw), The Hague, The Netherlands. (grant no. 170882706). ZonMw had no involvement with the authors’ work.
1981	Hakkarainen	2012	Percentage of Patients with Preventable Adverse Drug Reactions and Preventability of Adverse Drug Reactions – A Meta-Analysis	The aim of the study was to estimate the percentage of patients with preventable adverse drug reactions and the preventability of adverse drug reactions in adult outpatients and inpatients.	We included original peer-reviewed research articles published in English regardless of the study design (prospective, retrospective, cross-sectional, or interventional). Included studies had to report the percentage of patients with PADRs or the preventability of ADRs.	Studies representing one or two specific disease areas (inclusion of patients, setting or sampling frame) or specific treatments were excluded. We excluded articles summarising previous results without original assessment of ADRs and the preventability of ADRs and studies conducted in paediatrics or intensive care, or focusing only on specific types of, life threatening or fatal ADRs. We also exc…	None	adult admitted (not relevant to this OOR), or hospitalized	% with pADRs or the preventability of ADRs	English only	None	NR - September 2010	Full search provided	7	22	22	0	22	No funding	The authors have no support or funding to report
1835	Manias	2012	Interventions to reduce medication errors in adult intensive care: a systematic review	To review systematically the research literature to determine which interventions reduce medication errors in intensive care	Studies were considered if they involved delivery of an intervention in ICU for adult patients with the intent of reducing medication errors. The incidence of medication errors had to be identified and included as a primary or secondary outcome. Only papers published in English were included.	Papers were excluded if they focused on medication errors occurring in paediatric ICUs. Case studies, epidemiological studies, reviews, editorials and commentaries were also not considered.	intervention in ICU for adult patients with the intent of reducing medication errors	patients in ICU	incidence of medication errors	English only	None	Inception - October 2011	Some reporting but not full	10 (11 if Cochrane databases separated)	24	6	0	6	Non-profit or public	Australian Research Council, Discovery Project Grant (DP1093038).	2 studies (Landrigan [16] and Rothschild [18]) where serious MEs not main focus, added to primary study list to review
2850	Damiani	2009	A review on the impact of systematic safety processes for the control of error in medicine	To assess the impact of systematic safety processes (SSPs) on different medication error categories	Articles that investigated the relation between SSPs, clinical and organisational outcomes were included. Only studies focused on SSPs were selected. Only studies aiming to reduce errors and to evaluate quantitatively the impact of different SSPs were included.	articles analysing specific safety procedures were excluded. Descriptive studies were excluded	different SSPs	general -- no restriction	MError rate reduction and to evaluate quantitatively the impact of different SSPs	??		1997 until April 2007	Some reporting but not full	4 (Cochrane Database of Systematic Reviews, Medline (via PubMed), Embase and Google Scholar)	16	3		3 (excluing Bates 1999 which has no relevant outcome reporting in the SR)	No reporting	NA	Proactive interventions impacted more positively than reactive ones in reducing medication errors, technical errors and errors due to personnel. PSSPs (proactive systematic safety processes) and RSSPs (reactive systematic safety processes) had similar effects in reducing errors related to a wrong procedure. A single reactive study infl uenced non-positively communication errors. A relevant preval…
230	Hodgkinson	2006	Strategies to reduce medication errors with reference to older adults	To present the best available evidence for strategies to prevent or reduce the incidence of medication errors associated with the prescribing, dispensing and administration of medicines in the older persons in the acute, subacute and residential care settings.	Those people who are involved in the prescribing, dispensing or administering of medication to the older persons (aged 65 years and older) in the acute, subacute or residential care settings were included in the review, namely: registered nurses; enrolled nurses (or equivalent, e.g. licensed practical nurses); pharmacists; physicians/medical practitioners (or equivalents); and personal care atten…	NR	None	Older persons (aged 65 years and older) in the acute, subacute or residential care settings	The main outcome measure of interest to be considered was the number of medication errors or adverse drug events after intervention (and before in studies without parallel control groups). In the absence of primary outcome measures, studies with surrogate measures such as test scores and number of distractions were also considered	English only	None	1986 - February 2005	Full search provided	9 (13 if you include all Cochrane databases separately)	23	2	0	1	No reporting	NR	The 1 SR has been added to our database

## Sheet: From SR - Prim study data
SR ID	SR Author	Primary study author	Primary study year	Study Design	Number of hospitals	No. of beds total	Setting	Comorbidities	Population other	Age	Outcome description	Outcome Subgroup	Outcome definition	Intervention detail	Grouping (All groups/Periods, or description of groups/periods per group or Event risks by IRR, OR, RR)	Time frame	# of Admissions	# of Medication orders	# of pt-days	# of Pts	Other	# of ME	# of ADEs	Result1 format	Results1	Result2 format	Result2	IRR/OR/RR (95%CI)	Patient consequence	Medications causing pADRs	Other reporting	Narrative reporting of results	Events at moniotring stage	Prescribing stage
96	Wang 2015	Kaushal	2008	prospective cohort	1	-	general medical units, general surgical units and the pediatric ICU	-	-	No age limits, 0->19	Serious medication errors (defined as preventable ADEs and nonintercepted near misses).	Intensive Care Units (Pediatric-ICU) compared to control units (Cardiac ICU)- Preintervention	An ADE was considered preventable if it was associated with a medication error and nonpreventable if it was not.	introduction of a full-tim unit-based clinical pharmacists in the pediatric ICU setting	Intensive Care Units compared to control units - Preintervention	Post intervention three months between June and November 2000, (Baseline data were collected for six to eight weeks in each unit during a six-month period from March to August 2000.)	-	-	Intensive Care Units 311, control units 1062 - Preintervention	# of patients; Intensive Care Units 209, control units 280 - Preintervention	-	-	No. SMEs; Intensive Care Units 9, control units 21 - Preintervention	SMEs/1000 patient days	Intensive Care Units 29, control units 20 - Preintervention , p = 0.38	-	-	-	-	-	The ICU with the full-time unit-based clinical pharmacist had a decrease in serious medication errors from 29 per 1000 patient days before the intervention to 6 per 1000 patient days after the intervention (p < 0.01). On the other hand, during the intervention period, the rate of intercepted near misses in the intervention ICU increased from 32 to 57 per 1000 patients (p = 0.08).	A full-time unit-based clinical pharmacist substantially decreased the rate of serious medication errors in a pediatric ICU, but a part-time pharmacist was not as effective in decreasing errors in pediatric general care units.	-
96	Wang 2015	Kaushal	2008	prospective cohort	1	-	general medical units, general surgical units and the pediatric ICU	-	-	No age limits, 0->20	Serious medication errors (defined as preventable ADEs and nonintercepted near misses).	Intensive Care Units (Pediatric-ICU) compared to control units (Cardiac ICU)- Preintervention	An ADE was considered preventable if it was associated with a medication error and nonpreventable if it was not.	introduction of a full-tim unit-based clinical pharmacists in the pediatric ICU setting	Intensive Care Units compared to control units -Postintervention	Post intervention three months between June and November 2000, (Baseline data were collected for six to eight weeks in each unit during a six-month period from March to August 2000.)	-	-	Intensive Care Units 835, control units 759 -Postintervention	# of patients; Intensive Care Units 401, control units 359 -Postintervention	-	-	No. SMEs; Intensive Care Units 5, control units 23 - Postintervention	SMEs/1000 patient days	Intensive Care Units 6, control units 30 -Postintervention, p < 0.01	-	-	-	-	-	The ICU with the full-time unit-based clinical pharmacist had a decrease in serious medication errors from 29 per 1000 patient days before the intervention to 6 per 1000 patient days after the intervention (p < 0.01). On the other hand, during the intervention period, the rate of intercepted near misses in the intervention ICU increased from 32 to 57 per 1000 patients (p = 0.08).	A full-time unit-based clinical pharmacist substantially decreased the rate of serious medication errors in a pediatric ICU, but a part-time pharmacist was not as effective in decreasing errors in pediatric general care units.	-
96	Wang 2015	Kaushal	2008	prospective cohort	1	-	general medical units, general surgical units and the pediatric ICU	-	-	No age limits, 0->21	Serious medication errors (defined as preventable ADEs and nonintercepted near misses).	General Medical Units compared to control units( Similar General Medical Units)-Preintervention	An ADE was considered preventable if it was associated with a medication error and nonpreventable if it was not.	introduction of a part-tim unit-based clinical pharmacists	General Medical Units compared to control units-Preintervention	Post intervention three months between June and November 2000, (Baseline data were collected for six to eight weeks in each unit during a six-month period from March to August 2000.)	-	-	General Medical Units 660, control units 604 -Preintervention	# of patients; General Medical Units 59, control units 383 -Preintervention	-	-	No. SMEs; General Medical Units 5, control units 4 -Preintervention	SMEs/1000 patient days	General Medical Units 8, control units 7 -Preintervention , p = 0.84	-	-	-	-	-	-	A full-time unit-based clinical pharmacist substantially decreased the rate of serious medication errors in a pediatric ICU, but a part-time pharmacist was not as effective in decreasing errors in pediatric general care units.	-
96	Wang 2015	Kaushal	2008	prospective cohort	1	-	general medical units, general surgical units and the pediatric ICU	-	-	No age limits, 0->22	Serious medication errors (defined as preventable ADEs and nonintercepted near misses).	General Medical Units compared to control units( Similar General Medical Units)-Preintervention	An ADE was considered preventable if it was associated with a medication error and nonpreventable if it was not.	introduction of a part-tim unit-based clinical pharmacists	General Medical Units compared to control units-Postintervention	Post intervention three months between June and November 2000, (Baseline data were collected for six to eight weeks in each unit during a six-month period from March to August 2000.)	-	-	General Medical Units 1163, control units 1319-Postintervention	# of patients; General Medical Units 296, control units 955-Postintervention	-	-	No. SMEs; General Medical Units 10, control units 10 -Postintervention	SMEs/1000 patient days	General Medical Units 9, control units 8-Postintervention, p = 0.78	-	-	-	-	-	-	A full-time unit-based clinical pharmacist substantially decreased the rate of serious medication errors in a pediatric ICU, but a part-time pharmacist was not as effective in decreasing errors in pediatric general care units.	-
96	Wang 2015	Kaushal	2008	prospective cohort	1	-	general medical units, general surgical units and the pediatric ICU	-	-	No age limits, 0->23	Serious medication errors (defined as preventable ADEs and nonintercepted near misses).	General Surgical Units compared to control units (similar General Surgical Unit) -preintervintion	An ADE was considered preventable if it was associated with a medication error and nonpreventable if it was not.	introduction of a part-tim unit-based clinical pharmacists	General Surgical Units compared to control units-preintervintion	Post intervention three months between June and November 2000, (Baseline data were collected for six to eight weeks in each unit during a six-month period from March to August 2000.)	-	-	General Surgical Units 573, control units 737-preintervintion	# of patients; General Surgical Units 369, control units 279-preintervintion	-	-	No. SMEs; General Surgical Units 4, control units 6 -preintervintion	SMEs/1000 patient days	General Surgical Units 7, control units 8-preintervintion, p = 0.81	-	-	-	-	-	-	A full-time unit-based clinical pharmacist substantially decreased the rate of serious medication errors in a pediatric ICU, but a part-time pharmacist was not as effective in decreasing errors in pediatric general care units.	-
96	Wang 2015	Kaushal	2008	prospective cohort	1	-	general medical units, general surgical units and the pediatric ICU	-	-	No age limits, 0->24	Serious medication errors (defined as preventable ADEs and nonintercepted near misses).	General Surgical Units compared to control units (similar General Surgical Unit) -preintervintion	An ADE was considered preventable if it was associated with a medication error and nonpreventable if it was not.	introduction of a part-tim unit-based clinical pharmacists	General Surgical Units compared to control units -postintervintion	Post intervention three months between June and November 2000, (Baseline data were collected for six to eight weeks in each unit during a six-month period from March to August 2000.)	-	-	General Surgical Units 1109, control units 1253 -postintervintion	# of patients; General Surgical Units 745, control units 531 -postintervintion	-	-	No. SMEs; General Surgical Units 10, control units 12-postintervintion	SMEs/1000 patient days	General Surgical Units 9, control units 10 -postintervintion, p = 0.89	-	-	-	-	-	-	A full-time unit-based clinical pharmacist substantially decreased the rate of serious medication errors in a pediatric ICU, but a part-time pharmacist was not as effective in decreasing errors in pediatric general care units.	-
96	Wang 2015	Klopotowska	2010	prospective interventional study	1	1,002-bed hospital, 28-bed ICU	academic medical center-ICU	NR	-	Baseline = 63.22 ± 17.62 years, intervention = 61.29 ± 15.49	pADRs	per period-Base line, after intervention	Severity of medication errors arw classified based on The National Coordinating Council for Medication Error Reporting and Prevention Taxonomy of Medication Errors.>> error, preventable ADE : Category E) Error may have contributed to or resulted in temporary harm to the patient and required intervention, Category F) Error may have contributed to or resulted in temporary harm to the patient and re…	On-ward participation of a hospital pharmacist in ICU	Base line, after intervention (first half, second half)	8.5-month study period. (3 October 2005 and 30 June 2006)	Acute admission: Baseline 66 (57.9), Intervention 572 (54.1)	-	504 monitored patient-days during the baseline period and 5,901 during the intervention period (3,200 during the first half and 2,701 during the second half)	1,173 patients: Baseline (n = 115) Intervention (n = 1,058)	-	-	The incidence of all prescribing errors, irrespective of their severity, intervention period compared with the baseline period: 62.5 versus 190.5 per 1,000 monitored patient-days, respectively(a difference of 127.9/1,000 (95% confidence interval (CI) = 89.3/1,000 to 166.6/1,000, P < 0.001).	PADR/1000 pt days	The incidence of prescribing errors that resulted in patient harm (preventable ADEs) per 1,000 monitored patient-days was 4.0 during the baseline period compared with 1.0 during the intervention period (P = 0.25).	potential preventable ADEs/ per 1,000 monitored patient-days	The incidence of potentially harmful prescribing errors (potential preventable ADEs, NCC-MERP severity category D) per 1,000 monitored patient-days was 53.6 during the baseline period compared with 16.1 during the intervention period - a difference of 37.5/1,000 (95% CI = 17.0/1,000 to 57.9/1,000, P < 0.001).	-	the two preventable ADEs found during the baseline period caused severe patient harm (abdominal spasms requiring morphine and increased liver function tests). Of the six preventable ADEs found during the intervention period, four caused severe patient harm (seizures, pancytopenia, hypoxia and hypotension) and two caused moderate patient harm (decreased creatinine clearance, abdominal pain).	Medication types with most prescribing errors found during the whole study period. antibiotics; antimycotics and anti(retro)viral medication; antiepileptics; antithrombotics; respiratory medication.	-	On-ward participation of a hospital pharmacist in ICU was associated with significant reductions in prescribing errors and related patient harm (preventable ADEs) at acceptable costs per monitored patient-day.	-
96	Wang 2015	Klopotowska	2010	prospective interventional study	1	1,002-bed hospital, 28-bed ICU	academic medical center-ICU	NR	-	Baseline = 63.22 ± 17.62 years, intervention = 61.29 ± 15.50	potential pADRs	per period; first half of intervention period, second half of intervention period	Severity of medication errors arw classified based on The National Coordinating Council for Medication Error Reporting and Prevention Taxonomy of Medication Errors.>> error, preventable ADE : Category E) Error may have contributed to or resulted in temporary harm to the patient and required intervention, Category F) Error may have contributed to or resulted in temporary harm to the patient and re…	On-ward participation of a hospital pharmacist in ICU	first half of intervention period, second half of intervention period	first half of the intervention period (24 October 2005 to 25 February 2006) and during the second half of the intervention period (27th February to 30 June 2006)	Acute admission: First half 309 (53.9), second half 263 (54.3).	-	3,200 during the first half and 2,701 during the second half	First half 573, second half of intervention 485	-	-	-	PADR/1000 pt days	In comparison with the first part of the intervention period, the preventable ADEs decreased during the second half of the intervention period- with a rate difference of 1.9/1,000 monitored patient-days (95% CI = 0.4/1,000 to 3.4/1,000, P < 0.05).	potential preventable ADEs/ per 1,000 monitored patient-days	In comparison with the first half of the intervention period, the potentially harmful prescribing errors decreased from 19.7 to 11.8 per 1,000 monitored patient-days during the second half of the intervention period (P = 0.022).	-	-	Medication types with most prescribing errors found during the whole study period. antibiotics; antimycotics and anti(retro)viral medication; antiepileptics; antithrombotics; respiratory medication.	-	On-ward participation of a hospital pharmacist in ICU was associated with significant reductions in prescribing errors and related patient harm (preventable ADEs) at acceptable costs per monitored patient-day.	-
96	Wang 2015	Leape	1999	prospective Before-after comparison	1	NR for the hospital but The study unit was a 17-bed medical ICU and the control unit was a 15-bed coronary care unit	medical ICU (control unit was coronary care unit)	Patients in the medical ICU had a range of acute and chronic medical illness other than primary cardiac disease, while those in the CCU were primarily cardiac patients. Each unit frequently admitted both categories of patients when the other unit was full	-	-	pADRs	study unit-phase 1	preventable ADE is an injury caused by an error in the use of a medication (eg, hypotension or hypoglycemia, changes in mental status, bleeding, or cardiac arrest)	No intervention	study unit-phase one	9 month and one week postintervention. from February 1, 1993, through July 31, 1993 (baseline) and all admissions to the study unit (postintervention) and control unit from October 1, 1994, through July 7, 1995. The intervention began in May 1994.	-	-	Study unit phase 1= 787	75 patients	-	-	All adverse drug events #; Study Unit Phase (1) 35, Rate per 1000 patient-days 33.0 (27-39)	# of PADE per study goup-phase	# of PADE: Study unit ; phase 1= 11	proportion of preventable ADEs per 1000 patient days	Study unit ; phase (1) 10.4 (7-14) PER 1000 PATIENT DAYS	PADEs per 1000 patientdays decreased in the study unit by 66% from phase 1 to phase 2 (10.4 [95% CI, 7-14] to 3.5 [95% CI, 1-5]; P,.001).	-	-	The pharmacist made 366 recommendations related to drug ordering, of which 362 (99%) were accepted by physicians.	?
96	Wang 2015	Leape	1999	prospective Before-after comparison	1	NR for the hospital but The study unit was a 17-bed medical ICU and the control unit was a 15-bed coronary care unit	medical ICU (control unit was coronary care unit)	Patients in the medical ICU had a range of acute and chronic medical illness other than primary cardiac disease, while those in the CCU were primarily cardiac patients. Each unit frequently admitted both categories of patients when the other unit was full	-	-	pADRs	control unit-phase 1	preventable ADE is an injury caused by an error in the use of a medication (eg, hypotension or hypoglycemia, changes in mental status, bleeding, or cardiac arrest)	pharmacist participation on medical rounds in the ICU (on the rate of preventable adverse drug events (ADEs) caused by ordering errors).	control unit-phase 1	9 month and one week postintervention. from February 1, 1993, through July 31, 1993 (baseline) and all admissions to the study unit (postintervention) and control unit from October 1, 1994, through July 7, 1995. The intervention began in May 1994.	-	-	Study unit phase 2= 861	50	-	-	All adverse drug events #; control Unit Phase (1) 16, Rate per 1000 patient-days 34.7 (26-43)	# of PADE per study goup-phase	# of PADE-control unit- phase (1) 5	proportion of preventable ADEs per 1000 patient days	control unit: phase (1) 10.9 (6-16) PER 1000 PATIENT DAYS	In the control unit, the rate of PADEs per 1000 patientdays was essentially unchanged during phase one and two: 10.9 (95% CI, 6-16) and 12.4 (95% CI, 8-17) per 1000 patient-days	-	-	The pharmacist made 366 recommendations related to drug ordering, of which 362 (99%) were accepted by physicians.		-
96	Wang 2015	Leape	1999	prospective Before-after comparison	1	NR for the hospital but The study unit was a 17-bed medical ICU and the control unit was a 15-bed coronary care unit	medical ICU (control unit was coronary care unit)	Patients in the medical ICU had a range of acute and chronic medical illness other than primary cardiac disease, while those in the CCU were primarily cardiac patients. Each unit frequently admitted both categories of patients when the other unit was full	-	-	pADRs	study unit-phase 2	preventable ADE is an injury caused by an error in the use of a medication (eg, hypotension or hypoglycemia, changes in mental status, bleeding, or cardiac arrest)	No intervention	study unit-phase 2	9 month and one week postintervention. from February 1, 1993, through July 31, 1993 (baseline) and all admissions to the study unit (postintervention) and control unit from October 1, 1994, through July 7, 1995. The intervention began in May 1994.	-	-	control unit phase 1= 461	75	-	-	All adverse drug events #; Study Unit Phase (2) 10, Rate per 1000 patient-days 11.6 (8-15	# of PADE per study goup-phase	# of PADE-Study unit-phase (2) 3	proportion of preventable ADEs per 1000 patient days	Study unit; phase (2) 3.5 (1-5) PER 1000 PATIENT DAYS	PADEs per 1000 patientdays decreased in the study unit by 66% from phase 1 to phase 2 (10.4 [95% CI, 7-14] to 3.5 [95% CI, 1-5]; P,.001).	-	-	The pharmacist made 366 recommendations related to drug ordering, of which 362 (99%) were accepted by physicians.		-
96	Wang 2015	Leape	1999	prospective Before-after comparison	1	NR for the hospital but The study unit was a 17-bed medical ICU and the control unit was a 15-bed coronary care unit	medical ICU (control unit was coronary care unit)	Patients in the medical ICU had a range of acute and chronic medical illness other than primary cardiac disease, while those in the CCU were primarily cardiac patients. Each unit frequently admitted both categories of patients when the other unit was full	-	-	pADRs	control unit-phase2	preventable ADE is an injury caused by an error in the use of a medication (eg, hypotension or hypoglycemia, changes in mental status, bleeding, or cardiac arrest)	pharmacist participation on medical rounds in the ICU (on the rate of preventable adverse drug events (ADEs) caused by ordering errors).	control unit-phase two	9 month and one week postintervention. from February 1, 1993, through July 31, 1993 (baseline) and all admissions to the study unit (postintervention) and control unit from October 1, 1994, through July 7, 1995. The intervention began in May 1994.	-	-	control unit phase 2= 644	75	-	-	All adverse drug events #; control Unit Phase (2) 30, Rate per 1000 patient-days 46.6 (38-55)	# of PADE per study goup-phase	# of PADE- control unit-phase( 2) 11	proportion of preventable ADEs per 1000 patient days	control unit; phase (2) 12.4 (8-17) PER 1000 PATIENT DAYS	In the control unit, the rate of PADEs per 1000 patientdays was essentially unchanged during phase one and two: 10.9 (95% CI, 6-16) and 12.4 (95% CI, 8-17) per 1000 patient-days	-	-	The pharmacist made 366 recommendations related to drug ordering, of which 362 (99%) were accepted by physicians.		-
120	Kanagaratnam 2016	Laroche	2013	Cross sectional	multi-site	-	Multi site: memory clinics, nursing homes	AD + 4.02.4 (0–16) comorbidities ( 67.6% of the subjects had a Charlsonindex below 2. Patients living at home suffered from mean 3.6 (SD 2.2) comorbidities and institutionalized patientsfrom mean 4.4 (SD 2.5) comorbidities. Overall, 50.1% of thepatients s	-	82.08.0 years (46–108)	pADRs	NA- all patients in all periods	preventable ADRs	No intervention - Observational cross sectional study		-	-	-	-	1332	# of ADRs (n of patients with ADR) = 69			n (%) of patients with pADRs	33 (47.8%)	-	-	-	-	NR for pADRs (Overall, 121 medications wereinvolved (Table 2). Themost common drugs were medications for dementia (35,i.e. 28.9% of the drugs inducing ADR))	Anti-dementia and antipsychotic drugs inducedhalf of the ADR in this population; most of themwere preventable.	-
120	Kanagaratnam 2016	Laroche	2013	Cross sectional	multi-site	-	Multi site: memory clinics, nursing homes	AD + 4.02.4 (0–16) comorbidities ( 67.6% of the subjects had a Charlsonindex below 2. Patients living at home suffered from mean 3.6 (SD 2.2) comorbidities and institutionalized patientsfrom mean 4.4 (SD 2.5) comorbidities. Overall, 50.1% of thepatients s	-	82.08.0 years (46–108)	preventable DDIs	NA- all patients in all periods- preventable DDI	preventable DDIs	No intervention - Observational cross sectional study		-	-	-	-	1332	# of ADRs (n of patients with ADR) = 69			n (%) of preventable DDIs (possibly could be patients with event)	4 (5%) preventable; 6 (8%) potentially preventable	-	-	-	2 falls, 1 drowsiness, and 1 hypotension	preventable events: 1- Acebutolol + furosemide + zopiclone + colonazepam, 2- Bromazepam + furosemide + escitalopram, 3- Amitriptyline + risperidone + lorazepam + zopiclone, 4- Lercanidipine + valsartan/hydrochlorothiazide + urapidil (table 5 also reports	-	-
230	Hodgkinson 2006	Kucukarslan	2003	single-blind, standard care–controlled study	1	-	Henry Ford Hos-pital in Detroit, Mich. With 2 patient care units considered pri-marily internal medicine servic				pADRs	NA- all patients in all periods- preventable DDI	preventable ADRs	Pharmacists on Rounding Teams	Pharmacists on Rounding Teams + control	September 5, 2000,through November 31, 2000				165				reduction	0.78	-	-	-	1- exacerbate delirium; patientcomplaint of abdominal painand broken bones in chest (narcotics); 2- Exacerbate gastroparesis (narcotics), 3- hyperkalemia (Furosemide, liinopril, and oral potassium), 4- hypotension (multiple antihypertensives), 5- bradycar			The rate of preventable ADEs was reduced by78%, from 26.5 per 1000 hospital days to 5.7 per 1000hospital days. There were 150 documented interven-tions recommended during the rounding process, 147 ofwhich were accepted by the team. The most common in-terv
230	Hodgkinson 2006	Kucukarslan	2003	single-blind, standard care–controlled study	1	-	-	-	-	3.94 (18.95	pADRs	Per group-per period			Pharmacists on Rounding Teams	-	-	-	350	86	# of medications per patient,mean (SD)15.58 (5.7)	-		per 1000 hospital days	5.7	n (%) of pADRs	2 (2.5%)	-	-	-	-	-
230	Hodgkinson 2006	Kucukarslan	2003	single-blind, standard care–controlled study	1	-	-	-	-	56.49 (19.6	pADRs	Per group-per period			Control	-	-	-	339	79	# of medications per patient,mean (SD) 14.95 (7.67	-		per 1000 hospital days	26.5	n (%) of pADRs	9 (10%)	-	-	-	-	-
252	Salmasi 2015	Sangtawesin	2003	prospective cohort	1	NR	Queen Sirikit National Institute of Child Health	NR	-	NR- pediatrics	pADRs	All patients no subgrouping	errors that reached the patients	No intervention	-	-	32105	-	-	-	-	322		n of actual errors (%)	75	-	-	-	1 case of permenant brian damage, no death; NR for remaining 74 incidents of errors that reached the patients
252	Salmasi 2015	Thanoo	2005	prospective cohort	20	-	7 university hospitals, 5 tertiary care hospitals, 4 secondary care hospitals, 4 primary care hospitals	NR	NR	NR	pADRs	All patients no subgrouping	actual errors that reached the patient	No intervention	No intervention- cohort study	Feb 2003-Jul 2004	-	-	-	202699	-	41		n of actual errors (%)	37 (90.2%)	-	-	-	14 patients with ADRs	muscle relaxants 13/41; opiates 11/41
252	Salmasi 2015	Thanoo	2005	prospective cohort	-	-	-	-	-		pADRs	SG- wrong drug	-	No intervention	-	-	-	-	-	-	-	20		n of actual errors (%)	19	-	-	-	8 with adverse events--assuming no harms in remaining 11
252	Salmasi 2015	Thanoo	2005	prospective cohort	-	-	-	-	-		pADRs	SG- incorrect dose	-	No intervention	-	-	-	-	-	-	-	12		n of actual errors (%)	12	-	-	-	6 with adverse events- assuming no harms in remaining 6
252	Salmasi 2015	Thanoo	2005	prospective cohort	-	-	-	-	-		pADRs	SG- due to wrong route	-	No intervention	-	-	-	-	-	-	-	3		n of actual errors (%)	3	-	-	-	no harms
252	Salmasi 2015	Thanoo	2005	prospective cohort	-	-	-	-	-		pADRs	SG- drug omission	-	No intervention	-	-	-	-	-	-	-	2		n of actual errors (%)	1	-	-	-	no harms
252	Salmasi 2015	Thanoo	2005	prospective cohort	-	-	-	-	-		pADRs	SG- wrong concentration	-	No intervention	-	-	-	-	-	-	-	1		n of actual errors (%)	0	-	-	-	no harms
252	Salmasi 2015	Thanoo	2005	prospective cohort	-	-	-	-	-		pADRs	SG- wrong label	-	No intervention	-	-	-	-	-	-	-	1		n of actual errors (%)	0	-	-	-	no harms
252	Salmasi 2015	Thanoo	2005	prospective cohort	-	-	-	-	-		pADRs	SG- wrong time	-	No intervention	-	-	-	-	-	-	-	1		n of actual errors (%)	1	-	-	-	no harms
252	Salmasi 2015	Thanoo	2005	prospective cohort	-	-	-	-	-	-	pADRs	SG- wrong patient	-	No intervention	-	-	-	-	-	-	-	1		n of actual errors (%)	1	-	-	-	no harms
453	Marasinghe 2015	Gurwitz	2008	Randomized	two large, academic long-term care facilities located in Connecticut and Ontario, Canada	1229- range in each care unit from 20-60	residental care	-	-	all groups mean 87.2 years			Adverse drug events were considered to be preventable if they were judged to be due to an error and were preventable by any means available and not just in relation to the clinical decision support system. Preventability was categorized as preventable, probably preventable, probably not preventable, or deﬁnitely not preventable; results were collapsed into preventable (preventable and probably pr…	CPOES (computerized provider order entry system without a computer-based clinical decision support system)	CPOE units	1 year in some and 6 months for the remaining	-	-	-	-	3803 resident month		411	n of pADRs/n of AD	152	events per resident month	4.0 per 100 resident-year/10.8 ADEs per 100 resident year	The rate ratio estimated using Poisson regression models was 1.06 (95% conﬁdence interval (CI) 50.92–1.23) for all adverse drug events and 1.02 (95% CI50.81–1.30) for preventable adverse drug events.	-	-	-	-
453	Marasinghe 2015	Gurwitz	2008	Randomized	two large, academic long-term care facilities located in Connecticut and Ontario, Canada	1229- range in each care unit from 20-60	residental care	-	-	all groups mean 87.2 years				Control	Control units	1 year in some and 6 months for the remaining	-	-	-	-	3257 resident month		340	n of pADRs/n of AD	126	events per resident month	3.9 per 100 resident-year/10.4 ADEs per 100 resident-year	The rate ratio estimated using Poisson regression models was 1.06 (95% conﬁdence interval (CI) 50.92–1.23) for all adverse drug events and 1.02 (95% CI50.81–1.30) for preventable adverse drug events.	-	-	-	-	-	-
453	Marasinghe 2015	Gurwitz	2008	-	-	-	-	-	-	-	more severe pADRs		pADRs-For the purpose of the analysis of the effect of the intervention, any event characterized as serious or greater in severity, was categorized as more severe. All other events were considered less severe.	CPOES (computerized provider order entry system without a computer-based clinical decision support system)	CPOE units	1 year in some and 6 months for the remaining	-	-	-	-	3803 resident month		123	pADR/more severe ADRs	79		2.1 per 100 resident-year/3.2 more severe ADEs per 100 resident year	-	-	-	-	-	-	-
453	Marasinghe 2015	Gurwitz	2008	-	-	-	-	-	-	-	more severe pADRs		pADRs-For the purpose of the analysis of the effect of the intervention, any event characterized as serious or greater in severity, was categorized as more severe. All other events were considered less severe.	Control	Control units	1 year in some and 6 months for the remaining	-	-	-	-	3257 resident month		97	pADR/more severe ADRs	58		1.8 per 100 resident-year/3.0 more severe ADEs per 100 resident year	-	-	-	-	-	-	-
453	Marasinghe 2015	Gurwitz	2008	-	-	-	-	-	-	-	less severe pADRs		pADRs-For the purpose of the analysis of the effect of the intervention, any event characterized as serious or greater in severity, was categorized as more severe. All other events were considered less severe.	CPOES (computerized provider order entry system without a computer-based clinical decision support system)	CPOE units	1 year in some and 6 months for the remaining	-	-	-	-	3803 resident month		288	pADR/less severe ADRs	73		1.9 per 100 resident-year/7.6 less severe ADEs per 100 resident year	-	-	-	-	-	-	-
453	Marasinghe 2015	Gurwitz	2008	-	-	-	-	-	-	-	less severe pADRs		pADRs-For the purpose of the analysis of the effect of the intervention, any event characterized as serious or greater in severity, was categorized as more severe. All other events were considered less severe.	Control	Control units	1 year in some and 6 months for the remaining	-	-	-	-	3257 resident month		243	pADR/less severe ADRs	68		2.1 per 100 resident-year/7.5 less severe ADEs per 100 resident year	-	-	-	-	-	-	-
453	Marasinghe 2015	Handler	2008	single arm cohort chart review		178	single, independdentrly owned, non-profit NH affiliated with the University of Pittsburgh Medical center	-	-	-			pADRs= ADRs were considered preventable if associated with a medication error using NCC MERP definition of the medication errors (defined as any events that may cause or lead to inappropriate medication use or patient harm while the medication is in the control of the health care professional, patient or consumer. the errors were further classified steps in the medication use process (prescribing…	None- Retrospective clinical event monitoring system (a multidisciplinary expert panel of NH physicians, pharmacists, and advanced practitioners reached consensus agreement on a list of 40 signals tha a clinical event monitor can use to detect potential ADRs in the NH setting.	-	15 weeks from Octover 01, 2007 to January 13, 2008		5729	-	274	# of alerts generated=67	-	54	n of pADRs/n of ADRs	16				3/16 were serious requiring |ED evaluation, or hospitalization.	reorted for all ADEs	-	-	14/16	11/16
511	Nuckols 2014	Leung	2012	Prospective before-and-after study	5 (five Massachusetts community hospitals)	100–300 inpatient beds	Hospital wide	-	adults admitted during the study period	18 years or older, mean age of the hospitalized patients was 63.4 years	pADRs	NA- All study population during study period pre and post interventions	ADEs were considered preventable if they were due to an error or were preventable by any means available	vendor CPOE system(Note: they modified it) with decision support capabilities. (Two distinct systems were studied: vendor A (at sites 1, 2, and 3) and vendor B (at sites 4 and 5).)	pre and post vendor CPOE system with decision support capabilities	from January 2005 to September 2010. The first phase of this study occurred over a 20-month period (from January 1, 2005 to August 31, 2006); the second phase began 6 months post implementation at each study site and lasted 6 to 12 months (from October 1, 2008 to September 30, 2010).	total chart reviewed 2,000 charts	-	-	30,161 patients were admitted across the five hospitals during the observation period	-	-	ADEs: Preintervention 146 Postintervention 187. PADRs: Preintervention 106 (72.6) Postintervention 70 (37.4)	events per 100 admissions	Preintervention 10.6 (8.7, 12.7) Postintervention 7.0 (5.5, 8.8)	-	-	-	NR	NR	?	The rate of preventable ADEs decreased following implementation (10.6/100 vs. 7.0/ 100 admissions; p=0.007) with a similar effect observed at each site. However, the associated decrease in preventable ADEs was balanced against an increase in potential ADEs (44.4/100 vs. 57.5/100 admissions; p<0.001). We observed a reduction of 34.0% for preventable ADEs, but an increase of 29.5% in potential ADEs…	-
511	Nuckols 2014	Leung	2012	Prospective before-and-after study	5 (five Massachusetts community hospitals)	100–300 inpatient beds	Hospital wide	-	adults admitted during the study period	18 years or older, mean age of the hospitalized patients was 63.4 years	Non-intercepted Potential ADEs	NA- All study population during study period pre and post interventions	A “potential ADE” (or “near miss”) was a medication error with the potential to cause harm, but did not actually cause injury to the patient.	vendor CPOE system(Note: they modified it) with decision support capabilities. (Two distinct systems were studied: vendor A (at sites 1, 2, and 3) and vendor B (at sites 4 and 5).)	pre and post vendor CPOE system with decision support capabilities	from January 2005 to September 2010. The first phase of this study occurred over a 20-month period (from January 1, 2005 to August 31, 2006); the second phase began 6 months post implementation at each study site and lasted 6 to 12 months (from October 1, 2008 to September 30, 2010).	total chart reviewed 2,000 charts	-	-	30,161 patients were admitted across the five hospitals during the observation period	?	-		events per 100 admissions	?	-	-	-	NR	NR	?	The rate of preventable ADEs decreased following implementation (10.6/100 vs. 7.0/ 100 admissions; p=0.007) with a similar effect observed at each site. However, the associated decrease in preventable ADEs was balanced against an increase in potential ADEs (44.4/100 vs. 57.5/100 admissions; p<0.001). We observed a reduction of 34.0% for preventable ADEs, but an increase of 29.5% in potential ADEs…	-
511	Nuckols 2014	Van Doormal	2009	Prospective pre-post, Interrupted time-series design	2	1300-bed and 600-bed	4 medical wards; a general two medical wards (internal medicine and a gastroenterology/rheumatology ward) from one hospital and two medical wards (a geriatric and a general internal medicine ward) from the other hospital	-		mean age (+/- 65 years); (mean =/- SD) preintervention 65.5 +/-19.2, postintervention 65.1 +/-19.1			Categories E through I of the NCC MERP scheme are associated with the presence of a pADE. Based on the the Yale algorithm when the relationship was possible or probable, the ME was categorized as E, F, G, H, or I and was defined as a pADE.	CPOE/CDSS system only for ordering medication.		Jul 2005-May 2008. (pre-implementation data were collected from Jul through Nov 2005 . In the TweeSteden Hospital, the post-implementation data collection on the geriatric ward was from Apr through Aug 2006, and on the general internal medicine ward from mid-Jun through mid- Nov 2006. In the University Medical Center Groningen, the post-implementation period on the general internal medicine ward …	total 1195: Preintervention 592 Postintervention 603	Preintervention 3315+3971=7286 Postintervention 5855+1203 =7058	-	Preintervention 592 Postintervention 603	?											Pre-implementation, the mean percentage of medication orders containing at least one ME was 55%, whereas this became 17% post-implementation. The introduction of CPOE/CDSS has led to a significant immediate absolute reduction of 40.3% (95% CI: 45.13%; 35.48%) in medication orders with one or more errors. Pre-implementation, the mean percentage of admitted patients experiencing at least one pADE w…
574	Maaskant 2015	King	2003	CBA (retrospective cohort)	-	-	Tertiary care pediatric hospital- 3 medical and 2 surgical wards (CHEO-OTTAWA)	-	-	Pediatric (mean age 6.3)	ADE (=pADRs)	NA- all patients in all periods	ADE was defined as a medication error resulting in an injury	CPOE system developed by Eclipsys (1996) without clinical decision alerts vs. hand written orders		6 years	-	-	179183	36103	-	804		Rate/1000 pt-d	4.49	n of ADEs	18	ratio of RR- Intervention vs. control 1.30 (0.47, 3.52), p=0.6 (no effect)- Pre CPOE intervention vs. control: 0.89 (-0.32, 2.27); post COPE intervention vs. control 0.67 (0.09, 5.11)			We observed a 40% decrease in the MER on the wards that implemented CPOE; however, we were unable to demonstrate a similar effect on actual or potential patient injury.	We did not demonstrate an effect of CPOE implementation on ADE (P value 0.6; ratio of rate ratios 1.30; 95% CI: 0.47–3.52), although the power to detect such an effect was low because of the small number of ADEs (n=18) reported. We did note a larger d
574	Maaskant 2015	King	2003	CBA (retrospective cohort)	-	-	2 medical wards on which CPOE was implemented	-	-	mean 5.5 yr	ADE (=pADRs)	Per group-per period		COPE without clinical alert	COPE- Pre COPE	April 1993-March 1996	-	-	38578	6674	-	173		Rate/1000 pt-d	4.48	n of ADEs	9	-	-	-	-	-
574	Maaskant 2015	King	2003	CBA (retrospective cohort)	-	-	1 medical and 2 surgical wards that continued to use handwritten orders.	-	-	mean 6.7 yr	ADE (=pADRs)	Per group-per period		hand written orders	Control- Pre COPE	April 1993-March 1996	-	-	50659	11944	-	243		Rate/1000 pt-d	4.8	n of ADEs	9	-	-	-	-	-
574	Maaskant 2015	King	2003	CBA (retrospective cohort)	-	-	2 medical wards on which CPOE was implemented	-	-	mean 6.0 yr	ADE (=pADRs)	Per group-per period		COPE without clinical alert	COPE-Post COPE	Jan 1997-Dec 1999	-	-	38286	5786	-	120		Rate/1000 pt-d	3.13	n of ADEs	1	-	-	-	-	-
574	Maaskant 2015	King	2003	CBA (retrospective cohort)	-	-	1 medical and 2 surgical wards that continued to use handwritten orders.	-	-	mean 7.0 yr	ADE (=pADRs)	Per group-per period		hand written orders	Control- Post COPE	Jan 1997-Dec 1999	-	-	51660	11699	-	268		Rate/1000 pt-d	5.19	n of ADEs	2	-	-	-	-	-
574	Maaskant 2015	Walsh	2008	ITS	Boston Medical Center	4 PICU beds, 15 NICU beds, and 40 surgical and medical pediatric ward beds		The most common dx: asthma, bronchoilitis, sickle cell disease, pneumonia, hypovolemia, and single live newborn (NICU admission).	median LOS=3 days	Pediatric (median age 4 yr)	pADRs	All patients no subgrouping	Overall rate of pADRs defined as ADE caused by ME	CPOE + wrong dose alert compared with pre CPOE (not specified but assuming it was hand written orders)	Overall (pre+post COPE)	16 months 2001-2003 [7 mo pre (Sep 2001- Mar 2002) + 9 mo post (Sep 2002-May 2003)]	627	12672	3234	-	-	156 (48.2/1000 pt-yrs)		Rate/1000 pt-d	7.1	-	-	Pre-Post IRR 0.83 (0.37, 1.87)	13 patients were injured	reported only for post CPOE
574	Maaskant 2015	Walsh	2008	ITS	-	-	-	-	-	-	pADRs	Per group	ADE caused by ME per group	Hand written orders	Pre COPE	7 mo pre (Sep 2001- Mar 2002)	275	5777	1386					Rate/1000 pt-d	7.9	-	-	-	6 patients with injuries caused by ME
574	Maaskant 2015	Walsh	2008	ITS	-	-	-	-	-	-	pADRs	Per group	ADE caused by ME per group	CPOE + dose error alert- weight base dosage calculator (Sunrise clinical manager CPOE system by Eclipsys impoemented in April 2002)	Post COPE	9 mo post (Sep 2002-May 2003)	352	6895	1848					Rate/1000 pt-d	6.5	-	-	-	7 patients (included 3 by ordering errors)	ibuprofen for headache; subtherapeutic theophylline dosages; opiate trt without stool softeners	Ordering errors that injured patients after CPOE included a patient who was admitted with hemoptysis and received several doses of ibuprofen for headache, a preterm infant who had subtherapeutic theophylline dosages and levels and had apnea and bradycardi
574	Maaskant 2015	Walsh	2008	ITS	Boston Medical Center	4 PICU beds, 15 NICU beds, and 40 surgical and medical pediatric ward beds		The most common dx: asthma, bronchoilitis, sickle cell disease, pneumonia, hypovolemia, and single live newborn (NICU admission).	median LOS=3 days	Pediatric (median age 4 yr)	non-intercepted (NI)-Seroius ME	All patients no subgrouping	Overall rate of NI-serious ME (ME reached a patient)	CPOE + wrong dose alert compared with pre CPOE (not specified but assuming it was hand written orders)	Overall (pre+post COPE)	16 months 2001-2003 [7 mo pre (Sep 2001- Mar 2002) + 9 mo post (Sep 2002-May 2003)]	627	12672	3234	-	-	156 (48.2/1000 pt-yrs)		Rate/1000 pt-d	21.6	-	-	Pre-Post IRR 0.89 (0.69, 1.78)	-		Time series regression analysis indicated a SS 7% drop in the level of rates of NI-SME after the implementation of CPOE (p=0.495).	??
574	Maaskant 2015	Walsh	2008	ITS	-	-	-	-	-	-	non-intercepted (NI)-Seroius ME	Per-group	NI-SME per group	Hand written orders	Pre COPE	7 mo pre (Sep 2001- Mar 2002)	275	5777	1386	-	-	-		Rate/1000 pt-d	23.1	-	-	-	-
574	Maaskant 2015	Walsh	2008	ITS	-	-	-	-	-	-	non-intercepted (NI)-Seroius ME	Post-group	NI-SME per group	CPOE + dose error alert- weight base dosage calculator (Sunrise clinical manager CPOE system by Eclipsys impoemented in April 2002)	Post COPE	9 mo post (Sep 2002-May 2003)	352	6895	1848	-	-	-		Rate/1000 pt-d	20.6	-	-	-	-
574	Maaskant 2015	Walsh	2008	ITS	-	-	-	-	-	-	non-intercepted (NI)-Seroius ME	SG- In-Patient Wards	overall rate of NI-SME	-	Overall (pre+post COPE)	16 months 2001-2003 [7 mo pre (Sep 2001- Mar 2002) + 9 mo post (Sep 2002-May 2003)]	461	-	1483	-	-	-		Rate/1000 pt-d	29.7	-	-	-	-		-
574	Maaskant 2015	Walsh	2008	ITS	-	-	-	-	-	-	non-intercepted (NI)-Seroius ME	SG- NICU	overall rate of NI-SME	-	Overall (pre+post COPE)	16 months 2001-2003 [7 mo pre (Sep 2001- Mar 2002) + 9 mo post (Sep 2002-May 2003)]	71	-	1397	-	-	-		Rate/1000 pt-d	12.8	-	-	-	-		-
574	Maaskant 2015	Walsh	2008	ITS	-	-	-	-	-	-	non-intercepted (NI)-Seroius ME	SG- PICU	overall rate of NI-SME	-	Overall (pre+post COPE)	16 months 2001-2003 [7 mo pre (Sep 2001- Mar 2002) + 9 mo post (Sep 2002-May 2003)]	95	-	354	-	-	-		Rate/1000 pt-d	36.7	-	-	-	-		-
574	Maaskant 2015	Walsh	2008	ITS	-	-	-	-	-	-	non-intercepted serious MEs	SG -Ordering errors	NI-SME by setting per group	-	Pre COPE	-	-	-	-		-	-		Rate/1000 pt-d	8	-	-	-	-
574	Maaskant 2015	Walsh	2008	ITS	-	-	-	-	-	-	non-intercepted serious MEs	SG-Ordering errors	NI-SME by setting per group	-	Post COPE	-	-	-	-		-	-		Rate/1000 pt-d	10	-	-	-	-
574	Maaskant 2015	Walsh	2008	ITS	-	-	-	-	-	-	non-intercepted serious MEs	SG- Admin errors	NI-SME by setting per group	-	Pre COPE	-	-	-	-		-	-		Rate/1000 pt-d	6	-	-	-	-
574	Maaskant 2015	Walsh	2008	ITS	-	-	-	-	-	-	non-intercepted serious MEs	SG- Admin errors	NI-SME by setting per group	-	Post COPE	-	-	-	-		-	-		Rate/1000 pt-d	4	-	-	-	-
574	Maaskant 2015	Walsh	2008	ITS	-	-	-	-	-	-	non-intercepted serious MEs	SG- Monitoring errors	NI-SME by setting per group	-	Pre COPE	-	-	-	-		-	-		Rate/1000 pt-d	4.3	-	-	-	-
574	Maaskant 2015	Walsh	2008	ITS	-	-	-	-	-	-	non-intercepted serious MEs	SG- Monitoring errors	NI-SME by setting per group	-	Post COPE	-	-	-	-		-	-		Rate/1000 pt-d	1.6	-	-	-	-
574	Maaskant 2015	Walsh	2008	ITS	-	-	-	-	-	-	non-intercepted serious MEs	SG- Wrong dose/missed dose errors	NI-SME by setting per group	-	Pre COPE	-	-	-	-		-	-		Rate/1000 pt-d	2.4	-	-	-	-	-	-	-
574	Maaskant 2015	Walsh	2008	ITS	-	-	-	-	-	-	non-intercepted serious MEs	SG- Wrong dose/missed dose errors	NI-SME by setting per group	-	Post COPE	-	-	-	-		-	-		Rate/1000 pt-d	0.5	-	-	-	-	-	-	-
574	Maaskant 2015	Walsh	2008	ITS	-	-	-	-	-	-	non-intercepted serious MEs	SG- Computer related errors	NI-SME by setting per group	-	Control	-	-	-	-		-	-		Rate/1000 pt-d	0	-	-	-	-	-	-	-
574	Maaskant 2015	Walsh	2008	ITS	-	-	-	-	-		non-intercepted serious MEs	SG- Computer related errors	NI-SME by setting per group	-	Post COPE	-	-	-	-		-	-		Rate/1000 pt-d	0.6	-	-	-	NR (example provided for a 5-year-old infant, however study doesn't specify if the medication reached the patients and what the consequence was)	Tylenol (both tylenol infant drops and suspension each at max dosage are ordered because the computter will not allow 1 order with a choice of either formulation)
809	Acheampong 2014	Bepko	2009	retrospective study on intervention outcome	1	-	a private, nonprofit, acute care hospital	NR	-	-	pADRs	comparison between pre and post intervention	not clearly defined but classified as: perescribing, Transcribing , Dispensing , Administering	computerized practitioner order entry system and BAR CODING OF MEDICATIONS, pharmacist in the Multidesciplinary round	comparison between pre and post intervention	5-month period (January 1,2004, through May 31, 2004).	-	-	-	-	5500 doses /24hs	160 medication variances	Norwalk Hospital’s data revealed a medication variance rate of 6.1 per 1000 doses billed. SAM (Safely Administering Medications). When SAM started to accumulate data, the average medication variance was 2.9. Since SAM started to pick patient medications, there have been ZERO medication variances.	proportion of preventable ADEs (medication variance) per 1000 doses billed	?	the pharmacist involved in MDR makes recommendations to patient care plans approximately 30% of the time (36 patients per MDR).	-	-	just as an example they reported warfarin overdose	-	-	-
809	Acheampong 2014	Klopotowska	2010	prospective interventional study	1	1,002-bed hospital, 28-bed ICU	academic medical center-ICU	NR	-	Baseline = 63.22 ± 17.62 years, intervention = 61.29 ± 15.49	pADRs	per period-Base line, after intervention	Severity of medication errors arw classified based on The National Coordinating Council for Medication Error Reporting and Prevention Taxonomy of Medication Errors.>> error, preventable ADE : Category E) Error may have contributed to or resulted in temporary harm to the patient and required intervention, Category F) Error may have contributed to or resulted in temporary harm to the patient and re…	On-ward participation of a hospital pharmacist in ICU	Base line, after intervention (first half, second half)	8.5-month study period. (3 October 2005 and 30 June 2006)	Acute admission: Baseline 66 (57.9), Intervention 572 (54.1)	-	504 monitored patient-days during the baseline period and 5,901 during the intervention period (3,200 during the first half and 2,701 during the second half)	1,173 patients: Baseline (n = 115) Intervention (n = 1,058)	-	-	The incidence of all prescribing errors, irrespective of their severity, intervention period compared with the baseline period: 62.5 versus 190.5 per 1,000 monitored patient-days, respectively(a difference of 127.9/1,000 (95% confidence interval (CI) = 89.3/1,000 to 166.6/1,000, P < 0.001).	PADR/1000 pt days	The incidence of prescribing errors that resulted in patient harm (preventable ADEs) per 1,000 monitored patient-days was 4.0 during the baseline period compared with 1.0 during the intervention period (P = 0.25).	potential preventable ADEs/ per 1,000 monitored patient-days	The incidence of potentially harmful prescribing errors (potential preventable ADEs, NCC-MERP severity category D) per 1,000 monitored patient-days was 53.6 during the baseline period compared with 16.1 during the intervention period - a difference of 37.5/1,000 (95% CI = 17.0/1,000 to 57.9/1,000, P < 0.001).	-	the two preventable ADEs found during the baseline period caused severe patient harm (abdominal spasms requiring morphine and increased liver function tests). Of the six preventable ADEs found during the intervention period, four caused severe patient harm (seizures, pancytopenia, hypoxia and hypotension) and two caused moderate patient harm (decreased creatinine clearance, abdominal pain).	Medication types with most prescribing errors found during the whole study period. antibiotics; antimycotics and anti(retro)viral medication; antiepileptics; antithrombotics; respiratory medication.	-	On-ward participation of a hospital pharmacist in ICU was associated with significant reductions in prescribing errors and related patient harm (preventable ADEs) at acceptable costs per monitored patient-day.	-
809	Acheampong 2014	Klopotowska	2010	prospective interventional study	1	1,002-bed hospital, 28-bed ICU	academic medical center-ICU	NR	-	Baseline = 63.22 ± 17.62 years, intervention = 61.29 ± 15.50	potential pADRs	per period; first half of intervention period, second half of intervention period	Severity of medication errors arw classified based on The National Coordinating Council for Medication Error Reporting and Prevention Taxonomy of Medication Errors.>> error, preventable ADE : Category E) Error may have contributed to or resulted in temporary harm to the patient and required intervention, Category F) Error may have contributed to or resulted in temporary harm to the patient and re…	On-ward participation of a hospital pharmacist in ICU	first half of intervention period, second half of intervention period	first half of the intervention period (24 October 2005 to 25 February 2006) and during the second half of the intervention period (27th February to 30 June 2006)	Acute admission: First half 309 (53.9), second half 263 (54.3).	-	3,200 during the first half and 2,701 during the second half	First half 573, second half of intervention 485	-	-	-	PADR/1000 pt days	In comparison with the first part of the intervention period, the preventable ADEs decreased during the second half of the intervention period- with a rate difference of 1.9/1,000 monitored patient-days (95% CI = 0.4/1,000 to 3.4/1,000, P < 0.05).	potential preventable ADEs/ per 1,000 monitored patient-days	In comparison with the first half of the intervention period, the potentially harmful prescribing errors decreased from 19.7 to 11.8 per 1,000 monitored patient-days during the second half of the intervention period (P = 0.022).	-	-	Medication types with most prescribing errors found during the whole study period. antibiotics; antimycotics and anti(retro)viral medication; antiepileptics; antithrombotics; respiratory medication.	-	On-ward participation of a hospital pharmacist in ICU was associated with significant reductions in prescribing errors and related patient harm (preventable ADEs) at acceptable costs per monitored patient-day.	-
809	Acheampong 2014	Leape	1999	prospective Before-after comparison	1	NR for the hospital but The study unit was a 17-bed medical ICU and the control unit was a 15-bed coronary care unit	medical ICU (control unit was coronary care unit)	Patients in the medical ICU had a range of acute and chronic medical illness other than primary cardiac disease, while those in the CCU were primarily cardiac patients. Each unit frequently admitted both categories of patients when the other unit was full	-	-	pADRs	study unit-phase 1	preventable ADE is an injury caused by an error in the use of a medication (eg, hypotension or hypoglycemia, changes in mental status, bleeding, or cardiac arrest)	No intervention	study unit-phase one	9 month and one week postintervention. from February 1, 1993, through July 31, 1993 (baseline) and all admissions to the study unit (postintervention) and control unit from October 1, 1994, through July 7, 1995. The intervention began in May 1994.	-	-	Study unit phase 1= 787	75 patients	-	-	All adverse drug events #; Study Unit Phase (1) 35, Rate per 1000 patient-days 33.0 (27-39)	# of PADE per study goup-phase	# of PADE: Study unit ; phase 1= 11	proportion of preventable ADEs per 1000 patient days	Study unit ; phase (1) 10.4 (7-14) PER 1000 PATIENT DAYS	PADEs per 1000 patientdays decreased in the study unit by 66% from phase 1 to phase 2 (10.4 [95% CI, 7-14] to 3.5 [95% CI, 1-5]; P,.001).	-	-	The pharmacist made 366 recommendations related to drug ordering, of which 362 (99%) were accepted by physicians.	?
809	Acheampong 2014	Leape	1999	prospective Before-after comparison	1	NR for the hospital but The study unit was a 17-bed medical ICU and the control unit was a 15-bed coronary care unit	medical ICU (control unit was coronary care unit)	Patients in the medical ICU had a range of acute and chronic medical illness other than primary cardiac disease, while those in the CCU were primarily cardiac patients. Each unit frequently admitted both categories of patients when the other unit was full	-	-	pADRs	control unit-phase 1	preventable ADE is an injury caused by an error in the use of a medication (eg, hypotension or hypoglycemia, changes in mental status, bleeding, or cardiac arrest)	pharmacist participation on medical rounds in the ICU (on the rate of preventable adverse drug events (ADEs) caused by ordering errors).	control unit-phase 1	9 month and one week postintervention. from February 1, 1993, through July 31, 1993 (baseline) and all admissions to the study unit (postintervention) and control unit from October 1, 1994, through July 7, 1995. The intervention began in May 1994.	-	-	Study unit phase 2= 861	50	-	-	All adverse drug events #; control Unit Phase (1) 16, Rate per 1000 patient-days 34.7 (26-43)	# of PADE per study goup-phase	# of PADE-control unit- phase (1) 5	proportion of preventable ADEs per 1000 patient days	control unit: phase (1) 10.9 (6-16) PER 1000 PATIENT DAYS	In the control unit, the rate of PADEs per 1000 patientdays was essentially unchanged during phase one and two: 10.9 (95% CI, 6-16) and 12.4 (95% CI, 8-17) per 1000 patient-days	-	-	The pharmacist made 366 recommendations related to drug ordering, of which 362 (99%) were accepted by physicians.
809	Acheampong 2014	Leape	1999	prospective Before-after comparison	1	NR for the hospital but The study unit was a 17-bed medical ICU and the control unit was a 15-bed coronary care unit	medical ICU (control unit was coronary care unit)	Patients in the medical ICU had a range of acute and chronic medical illness other than primary cardiac disease, while those in the CCU were primarily cardiac patients. Each unit frequently admitted both categories of patients when the other unit was full	-	-	pADRs	study unit-phase 2	preventable ADE is an injury caused by an error in the use of a medication (eg, hypotension or hypoglycemia, changes in mental status, bleeding, or cardiac arrest)	No intervention	study unit-phase 2	9 month and one week postintervention. from February 1, 1993, through July 31, 1993 (baseline) and all admissions to the study unit (postintervention) and control unit from October 1, 1994, through July 7, 1995. The intervention began in May 1994.	-	-	control unit phase 1= 461	75	-	-	All adverse drug events #; Study Unit Phase (2) 10, Rate per 1000 patient-days 11.6 (8-15	# of PADE per study goup-phase	# of PADE-Study unit-phase (2) 3	proportion of preventable ADEs per 1000 patient days	Study unit; phase (2) 3.5 (1-5) PER 1000 PATIENT DAYS	PADEs per 1000 patientdays decreased in the study unit by 66% from phase 1 to phase 2 (10.4 [95% CI, 7-14] to 3.5 [95% CI, 1-5]; P,.001).	-	-	The pharmacist made 366 recommendations related to drug ordering, of which 362 (99%) were accepted by physicians.
809	Acheampong 2014	Leape	1999	prospective Before-after comparison	1	NR for the hospital but The study unit was a 17-bed medical ICU and the control unit was a 15-bed coronary care unit	medical ICU (control unit was coronary care unit)	Patients in the medical ICU had a range of acute and chronic medical illness other than primary cardiac disease, while those in the CCU were primarily cardiac patients. Each unit frequently admitted both categories of patients when the other unit was full	-	-	pADRs	control unit-phase2	preventable ADE is an injury caused by an error in the use of a medication (eg, hypotension or hypoglycemia, changes in mental status, bleeding, or cardiac arrest)	pharmacist participation on medical rounds in the ICU (on the rate of preventable adverse drug events (ADEs) caused by ordering errors).	control unit-phase two	9 month and one week postintervention. from February 1, 1993, through July 31, 1993 (baseline) and all admissions to the study unit (postintervention) and control unit from October 1, 1994, through July 7, 1995. The intervention began in May 1994.	-	-	control unit phase 2= 644	75	-	-	All adverse drug events #; control Unit Phase (2) 30, Rate per 1000 patient-days 46.6 (38-55)	# of PADE per study goup-phase	# of PADE- control unit-phase( 2) 11	proportion of preventable ADEs per 1000 patient days	control unit; phase (2) 12.4 (8-17) PER 1000 PATIENT DAYS	In the control unit, the rate of PADEs per 1000 patientdays was essentially unchanged during phase one and two: 10.9 (95% CI, 6-16) and 12.4 (95% CI, 8-17) per 1000 patient-days	-	-	The pharmacist made 366 recommendations related to drug ordering, of which 362 (99%) were accepted by physicians.
833	Manias 2014	Abstoss	2011	retrospective analysis of prospective quality (pre-post intervention)	1	NR	PICU	-	Pediatric	NR	ME-Harm	NA- All study population during study period pre and post interventions	based on "National Coordinating Council for Medication Error Reporting and Prevention Taxonomy" category E-I	seven overlapping interventions to improve medication safety and reporting were implemented: a poster tracking ‘days since last medication error resulting in harm’, a continuous slideshow showing performance metrics in the staff lounge, multiple didactic curricula, unit-wide emails summarising medication errors, computerised physician order entry, introduction of unit-based pharmacy technicians f…	before and after February 2009, when the last new intervention began	from July 2006 to May 2010	NR	-	-	-	-	Before Feb 2009; 128, After Feb 2009; 75. The overall error reporting rate during the study period (before and after Feb 2009) increased from an average of 3.16 to 3.95 reports per 10 000 doses, an increase of 25% (p<0.09).	Note: In this analysis, medication errors resulting in harm were defined by the overlap between medication error and adverse drug reaction	Events per 10000 doses	an average of 0.56 per 10 000 before Feb 2009 to 0.16 events per 10 000 doses after Feb 2009 , a 71% reduction (p<0.01).	-	-	-	NR	NR	ME based On "National Coordinating Council for Medication Error Reporting and Prevention Taxonomy" classification: Category E; Before Feb 2009 8% after Feb 2009 4%. Category F/G/H/I; Before Feb 2009 0 after Feb 2009 0. The overall error reporting rate during the same period(before and after Feb 2009) increased from an average of 3.16 to 3.95 reports per 10 000 doses, an increase of 25% (p<0.09).	Subsequent to the interventions, the reporting rate of medication errors increased 25%, from an average of 3.16 to 3.95 per 10 000 doses dispensed (p<0.09), while the rate of medication errors resulting in harm decreased 71%, from an average of 0.56 to 0.16 per 10 000 doses dispensed (p<0.01).	-
833	Manias 2014	Abstoss	2011	retrospective analysis of prospective quality (pre-post intervention)	1	NR	PICU	-	Pediatric	NR	ME- NO Harm	NA- All study population during study period pre and post interventions	based on "National Coordinating Council for Medication Error Reporting and Prevention Taxonomy" category A-D	seven overlapping interventions to improve medication safety and reporting were implemented: a poster tracking ‘days since last medication error resulting in harm’, a continuous slideshow showing performance metrics in the staff lounge, multiple didactic curricula, unit-wide emails summarising medication errors, computerised physician order entry, introduction of unit-based pharmacy technicians f…	before and after February 2009, when the last new intervention began	from July 2006 to May 2011	NR	-	-	-	-	Before Feb 2009; 128, After Feb 2009; 75. The overall error reporting rate during the study period (before and after Feb 2009) increased from an average of 3.16 to 3.95 reports per 10 000 doses, an increase of 25% (p<0.09).	-	Events per 10000 doses	Preintervention (to early part of interventions): NCC MERP Cat A, 6%; Cat B, 10%; Cat C, 42%; Cat D, 35%, Postinterventions: Cat A, 7%; Cat B, 7%; Cat C, 47%, Cat D 36%	-	-	-	NR	NR	The overall error reporting rate during the same period(before and after Feb 2009) increased from an average of 3.16 to 3.95 reports per 10 000 doses, an increase of 25% (p<0.09).	Subsequent to the interventions, the reporting rate of medication errors increased 25%, from an average of 3.16 to 3.95 per 10 000 doses dispensed (p<0.09), while the rate of medication errors resulting in harm decreased 71%, from an average of 0.56 to 0.16 per 10 000 doses dispensed (p<0.01).	-
833	Manias 2014	MORRISS	2009	prospective, observational, cohort study	1	36 bed NICU	NICU	-	Neonates	Mean gestational age 34.5 (SD 4.8) weeks	targeted, preventable ADE	No BCMA system in comparison to BCMA system	An ADE that is expected to be prevented by a BCMA system is a targeted, preventable ADE	Barcode Medication Administration System	All study population during study period	50 weeks total (19 weeks without BCMA systems, 4 weeks for installation and training for one-half of the unit, 9 week study period, 4 weeks interval, 3 week study period, ? Weeks for implementation in the rest of the unit, 19 weeks study period)	# of study subject: No BCMA system (n 475), BCMA system (n 483)	Total doses of medication administered were 92 398.	-	958 study subjects and 865 unique patients	-	No BCMA system 3204, BCMA system 3690	Unadjusted targeted, preventable ADE: No BCMA system 39, BCMA system 20	(n/1000 doses)	No BCMA system 0.86 BCMA system 0.44	(n/subject/d)	No BCMA system 0.0065 (0.082), BCMA system 0.0032 (0.060)	median (IQR) (n/subject/d): No BCMA system 0 (0-0) BCMA system 0 (0-0) p: 0.008	NR	NR	Medication errors (n/1000 doses): No BCMA system 69.5, BCMA system 79.7. Medication errors (n/subject/d): No BCMA system 0.53 (0.98), BCMA system 0.60 (0.99). Medication errors median (IQR) (n/subject/d): No BCMA system 0 (0-1), BCMA system 0 (0-1), P: .001	A total of 92 398 medication doses were administered to 958 subjects. The generalized estimating equation method yielded a relative risk of preventable ADE when the system was implemented of 0.53 (95% confidence limits 0.29 to 0.91, P .04), adjusted for log10 doses of medication/subject/day, a significant predictive covariate (P < .001), as well as for birth weight, sex, Caucasian race, birth coh…	-
833	Manias 2014	MORRISS	2009	prospective, observational, cohort study	1	36 bed NICU	NICU	-	Neonates	Mean gestational age 34.5 (SD 4.8) weeks	Potential ADEs	No BCMA system in comparison to BCMA system	A medication error that could have harmed a patient but did not because it was intercepted or the subject was lucky is a potential ADE	Barcode Medication Administration System	All study population during study period	50 weeks total (19 weeks without BCMA systems, 4 weeks for installation and training for one-half of the unit, 9 week study period, 4 weeks interval, 3 week study period, ? Weeks for implementation in the rest of the unit, 19 weeks study period)	# of study subject: No BCMA system (n 475), BCMA system (n 483)	Total doses of medication administered were 92 398.	-	958 study subjects and 865 unique patients	-	No BCMA system 3204, BCMA system 3690	Potential ADEs: No BCMA system 694, BCMA system 202	(n/1000 doses)	No BCMA system 15.1, BCMA system 4.4	(n/subject/d)	No BCMA system 0.11 (0.47), BCMA system 0.033 (0.20)	median (IQR) (n/subject/d): No BCMA system 0 (0-0) BCMA system 0 (0-0) p: < .001	NR	NR	Medication errors (n/1000 doses): No BCMA system 69.5, BCMA system 79.7. Medication errors (n/subject/d): No BCMA system 0.53 (0.98), BCMA system 0.60 (0.99). Medication errors median (IQR) (n/subject/d): No BCMA system 0 (0-1), BCMA system 0 (0-1), P: .001	A total of 92 398 medication doses were administered to 958 subjects. The generalized estimating equation method yielded a relative risk of preventable ADE when the system was implemented of 0.53 (95% confidence limits 0.29 to 0.91, P .04), adjusted for log10 doses of medication/subject/day, a significant predictive covariate (P < .001), as well as for birth weight, sex, Caucasian race, birth coh…	-
833	Manias 2014	MORRISS	2009	prospective, observational, cohort study	1	36 bed NICU	NICU	-	Neonates	Mean gestational age 34.5 (SD 4.8) weeks	targeted, preventable ADE due to Omitted dose	No BCMA system in comparison to BCMA system	An ADE that is expected to be prevented by a BCMA system is a targeted, preventable ADE	Barcode Medication Administration System	n and % of cause specific pADEs	50 weeks total (19 weeks without BCMA systems, 4 weeks for installation and training for one-half of the unit, 9 week study period, 4 weeks interval, 3 week study period, ? Weeks for implementation in the rest of the unit, 19 weeks study period)	# of study subject: No BCMA system (n 475), BCMA system (n 483)	Total doses of medication administered were 92 398.	-	958 study subjects and 865 unique patients	-	No BCMA system 3204, BCMA system 3691	Unadjusted targeted, preventable ADE: No BCMA system 39, BCMA system 20	# of cause specific PADR( %)	No BCMA system 14 (35.9), BCMA system 1 (5)	-	-	-	NR	NR	Medication errors (n/1000 doses): No BCMA system 69.5, BCMA system 79.7. Medication errors (n/subject/d): No BCMA system 0.53 (0.98), BCMA system 0.60 (0.99). Medication errors median (IQR) (n/subject/d): No BCMA system 0 (0-1), BCMA system 0 (0-1), P: .001	A total of 92 398 medication doses were administered to 958 subjects. The generalized estimating equation method yielded a relative risk of preventable ADE when the system was implemented of 0.53 (95% confidence limits 0.29 to 0.91, P .04), adjusted for log10 doses of medication/subject/day, a significant predictive covariate (P < .001), as well as for birth weight, sex, Caucasian race, birth coh…	-
833	Manias 2014	MORRISS	2009	prospective, observational, cohort study	1	36 bed NICU	NICU	-	Neonates	Mean gestational age 34.5 (SD 4.8) weeks	targeted, preventable ADE due to Wrong dose ordered	No BCMA system in comparison to BCMA system	An ADE that is expected to be prevented by a BCMA system is a targeted, preventable ADE	Barcode Medication Administration System	n and % of cause specific pADEs	50 weeks total (19 weeks without BCMA systems, 4 weeks for installation and training for one-half of the unit, 9 week study period, 4 weeks interval, 3 week study period, ? Weeks for implementation in the rest of the unit, 19 weeks study period)	# of study subject: No BCMA system (n 475), BCMA system (n 483)	Total doses of medication administered were 92 398.	-	958 study subjects and 865 unique patients	-	No BCMA system 3204, BCMA system 3692	Unadjusted targeted, preventable ADE: No BCMA system 39, BCMA system 21	# of cause specific PADR( %)	No BCMA system 1 (2.6), BCMA system 0	-	-	-	NR	NR	Medication errors (n/1000 doses): No BCMA system 69.5, BCMA system 79.7. Medication errors (n/subject/d): No BCMA system 0.53 (0.98), BCMA system 0.60 (0.99). Medication errors median (IQR) (n/subject/d): No BCMA system 0 (0-1), BCMA system 0 (0-1), P: .001	A total of 92 398 medication doses were administered to 958 subjects. The generalized estimating equation method yielded a relative risk of preventable ADE when the system was implemented of 0.53 (95% confidence limits 0.29 to 0.91, P .04), adjusted for log10 doses of medication/subject/day, a significant predictive covariate (P < .001), as well as for birth weight, sex, Caucasian race, birth coh…	-
833	Manias 2014	MORRISS	2009	prospective, observational, cohort study	1	36 bed NICU	NICU	-	Neonates	Mean gestational age 34.5 (SD 4.8) weeks	targeted, preventable ADE due to Wrong dose given	No BCMA system in comparison to BCMA system	An ADE that is expected to be prevented by a BCMA system is a targeted, preventable ADE	Barcode Medication Administration System	n and % of cause specific pADEs	50 weeks total (19 weeks without BCMA systems, 4 weeks for installation and training for one-half of the unit, 9 week study period, 4 weeks interval, 3 week study period, ? Weeks for implementation in the rest of the unit, 19 weeks study period)	# of study subject: No BCMA system (n 475), BCMA system (n 483)	Total doses of medication administered were 92 398.	-	958 study subjects and 865 unique patients	-	No BCMA system 3204, BCMA system 3693	Unadjusted targeted, preventable ADE: No BCMA system 39, BCMA system 22	# of cause specific PADR( %)	No BCMA system 2 (5.1), BCMA system 1 (5)	-	-	-	NR	NR	Medication errors (n/1000 doses): No BCMA system 69.5, BCMA system 79.7. Medication errors (n/subject/d): No BCMA system 0.53 (0.98), BCMA system 0.60 (0.99). Medication errors median (IQR) (n/subject/d): No BCMA system 0 (0-1), BCMA system 0 (0-1), P: .001	A total of 92 398 medication doses were administered to 958 subjects. The generalized estimating equation method yielded a relative risk of preventable ADE when the system was implemented of 0.53 (95% confidence limits 0.29 to 0.91, P .04), adjusted for log10 doses of medication/subject/day, a significant predictive covariate (P < .001), as well as for birth weight, sex, Caucasian race, birth coh…	-
833	Manias 2014	MORRISS	2009	prospective, observational, cohort study	1	36 bed NICU	NICU	-	Neonates	Mean gestational age 34.5 (SD 4.8) weeks	targeted, preventable ADE due to Unordered drug	No BCMA system in comparison to BCMA system	An ADE that is expected to be prevented by a BCMA system is a targeted, preventable ADE	Barcode Medication Administration System	n and % of cause specific pADEs	50 weeks total (19 weeks without BCMA systems, 4 weeks for installation and training for one-half of the unit, 9 week study period, 4 weeks interval, 3 week study period, ? Weeks for implementation in the rest of the unit, 19 weeks study period)	# of study subject: No BCMA system (n 475), BCMA system (n 483)	Total doses of medication administered were 92 398.	-	958 study subjects and 865 unique patients	-	No BCMA system 3204, BCMA system 3694	Unadjusted targeted, preventable ADE: No BCMA system 39, BCMA system 23	# of cause specific PADR( %)	No BCMA system 1 (2.6), BCMA system 0	-	-	-	NR	NR	Medication errors (n/1000 doses): No BCMA system 69.5, BCMA system 79.7. Medication errors (n/subject/d): No BCMA system 0.53 (0.98), BCMA system 0.60 (0.99). Medication errors median (IQR) (n/subject/d): No BCMA system 0 (0-1), BCMA system 0 (0-1), P: .001	A total of 92 398 medication doses were administered to 958 subjects. The generalized estimating equation method yielded a relative risk of preventable ADE when the system was implemented of 0.53 (95% confidence limits 0.29 to 0.91, P .04), adjusted for log10 doses of medication/subject/day, a significant predictive covariate (P < .001), as well as for birth weight, sex, Caucasian race, birth coh…	-
833	Manias 2014	MORRISS	2009	prospective, observational, cohort study	1	36 bed NICU	NICU	-	Neonates	Mean gestational age 34.5 (SD 4.8) weeks	targeted, preventable ADE due to Wrong time	No BCMA system in comparison to BCMA system	An ADE that is expected to be prevented by a BCMA system is a targeted, preventable ADE	Barcode Medication Administration System	n and % of cause specific pADEs	50 weeks total (19 weeks without BCMA systems, 4 weeks for installation and training for one-half of the unit, 9 week study period, 4 weeks interval, 3 week study period, ? Weeks for implementation in the rest of the unit, 19 weeks study period)	# of study subject: No BCMA system (n 475), BCMA system (n 483)	Total doses of medication administered were 92 398.	-	958 study subjects and 865 unique patients	-	No BCMA system 3204, BCMA system 3695	Unadjusted targeted, preventable ADE: No BCMA system 39, BCMA system 24	# of cause specific PADR( %)	No BCMA system 12 (30.8), BCMA system 9 (45)	-	-	-	NR	NR	Medication errors (n/1000 doses): No BCMA system 69.5, BCMA system 79.7. Medication errors (n/subject/d): No BCMA system 0.53 (0.98), BCMA system 0.60 (0.99). Medication errors median (IQR) (n/subject/d): No BCMA system 0 (0-1), BCMA system 0 (0-1), P: .001	A total of 92 398 medication doses were administered to 958 subjects. The generalized estimating equation method yielded a relative risk of preventable ADE when the system was implemented of 0.53 (95% confidence limits 0.29 to 0.91, P .04), adjusted for log10 doses of medication/subject/day, a significant predictive covariate (P < .001), as well as for birth weight, sex, Caucasian race, birth coh…	-
833	Manias 2014	MORRISS	2009	prospective, observational, cohort study	1	36 bed NICU	NICU	-	Neonates	Mean gestational age 34.5 (SD 4.8) weeks	targeted, preventable ADE due to Wrong administration rate	No BCMA system in comparison to BCMA system	An ADE that is expected to be prevented by a BCMA system is a targeted, preventable ADE	Barcode Medication Administration System	n and % of cause specific pADEs	50 weeks total (19 weeks without BCMA systems, 4 weeks for installation and training for one-half of the unit, 9 week study period, 4 weeks interval, 3 week study period, ? Weeks for implementation in the rest of the unit, 19 weeks study period)	# of study subject: No BCMA system (n 475), BCMA system (n 483)	Total doses of medication administered were 92 398.	-	958 study subjects and 865 unique patients	-	No BCMA system 3204, BCMA system 3696	Unadjusted targeted, preventable ADE: No BCMA system 39, BCMA system 25	# of cause specific PADR( %)	No BCMA system 3 (7.7), BCMA system 0	-	-	-	NR	NR	Medication errors (n/1000 doses): No BCMA system 69.5, BCMA system 79.7. Medication errors (n/subject/d): No BCMA system 0.53 (0.98), BCMA system 0.60 (0.99). Medication errors median (IQR) (n/subject/d): No BCMA system 0 (0-1), BCMA system 0 (0-1), P: .001	A total of 92 398 medication doses were administered to 958 subjects. The generalized estimating equation method yielded a relative risk of preventable ADE when the system was implemented of 0.53 (95% confidence limits 0.29 to 0.91, P .04), adjusted for log10 doses of medication/subject/day, a significant predictive covariate (P < .001), as well as for birth weight, sex, Caucasian race, birth coh…	-
833	Manias 2014	MORRISS	2009	prospective, observational, cohort study	1	36 bed NICU	NICU	-	Neonates	Mean gestational age 34.5 (SD 4.8) weeks	targeted, preventable ADE due to Faulty administration technique	No BCMA system in comparison to BCMA system	An ADE that is expected to be prevented by a BCMA system is a targeted, preventable ADE	Barcode Medication Administration System	n and % of cause specific pADEs	50 weeks total (19 weeks without BCMA systems, 4 weeks for installation and training for one-half of the unit, 9 week study period, 4 weeks interval, 3 week study period, ? Weeks for implementation in the rest of the unit, 19 weeks study period)	# of study subject: No BCMA system (n 475), BCMA system (n 483)	Total doses of medication administered were 92 398.	-	958 study subjects and 865 unique patients	-	No BCMA system 3204, BCMA system 3697	Unadjusted targeted, preventable ADE: No BCMA system 39, BCMA system 26	# of cause specific PADR( %)	No BCMA system 1 (2.6), BCMA system 1 (5)	-	-	-	NR	NR	Medication errors (n/1000 doses): No BCMA system 69.5, BCMA system 79.7. Medication errors (n/subject/d): No BCMA system 0.53 (0.98), BCMA system 0.60 (0.99). Medication errors median (IQR) (n/subject/d): No BCMA system 0 (0-1), BCMA system 0 (0-1), P: .001	A total of 92 398 medication doses were administered to 958 subjects. The generalized estimating equation method yielded a relative risk of preventable ADE when the system was implemented of 0.53 (95% confidence limits 0.29 to 0.91, P .04), adjusted for log10 doses of medication/subject/day, a significant predictive covariate (P < .001), as well as for birth weight, sex, Caucasian race, birth coh…	-
833	Manias 2014	MORRISS	2009	prospective, observational, cohort study	1	36 bed NICU	NICU	-	Neonates	Mean gestational age 34.5 (SD 4.8) weeks	targeted, preventable ADE due to Reconciliation error	No BCMA system in comparison to BCMA system	An ADE that is expected to be prevented by a BCMA system is a targeted, preventable ADE	Barcode Medication Administration System	n and % of cause specific pADEs	50 weeks total (19 weeks without BCMA systems, 4 weeks for installation and training for one-half of the unit, 9 week study period, 4 weeks interval, 3 week study period, ? Weeks for implementation in the rest of the unit, 19 weeks study period)	# of study subject: No BCMA system (n 475), BCMA system (n 483)	Total doses of medication administered were 92 398.	-	958 study subjects and 865 unique patients	-	No BCMA system 3204, BCMA system 3699	Unadjusted targeted, preventable ADE: No BCMA system 39, BCMA system 28	# of cause specific PADR( %)	No BCMA system 0, BCMA system 1 (5)	-	-	-	NR	NR	Medication errors (n/1000 doses): No BCMA system 69.5, BCMA system 79.7. Medication errors (n/subject/d): No BCMA system 0.53 (0.98), BCMA system 0.60 (0.99). Medication errors median (IQR) (n/subject/d): No BCMA system 0 (0-1), BCMA system 0 (0-1), P: .001	A total of 92 398 medication doses were administered to 958 subjects. The generalized estimating equation method yielded a relative risk of preventable ADE when the system was implemented of 0.53 (95% confidence limits 0.29 to 0.91, P .04), adjusted for log10 doses of medication/subject/day, a significant predictive covariate (P < .001), as well as for birth weight, sex, Caucasian race, birth coh…	-
833	Manias 2014	MORRISS	2009	prospective, observational, cohort study	1	36 bed NICU	NICU	-	Neonates	Mean gestational age 34.5 (SD 4.8) weeks	targeted, preventable ADE due to Transcription error	No BCMA system in comparison to BCMA system	An ADE that is expected to be prevented by a BCMA system is a targeted, preventable ADE	Barcode Medication Administration System	n and % of cause specific pADEs	50 weeks total (19 weeks without BCMA systems, 4 weeks for installation and training for one-half of the unit, 9 week study period, 4 weeks interval, 3 week study period, ? Weeks for implementation in the rest of the unit, 19 weeks study period)	# of study subject: No BCMA system (n 475), BCMA system (n 483)	Total doses of medication administered were 92 398.	-	958 study subjects and 865 unique patients	-	No BCMA system 3204, BCMA system 3700	Unadjusted targeted, preventable ADE: No BCMA system 39, BCMA system 29	# of cause specific PADR( %)	No BCMA system 0, BCMA system 2 (10)	-	-	-	NR	NR	Medication errors (n/1000 doses): No BCMA system 69.5, BCMA system 79.7. Medication errors (n/subject/d): No BCMA system 0.53 (0.98), BCMA system 0.60 (0.99). Medication errors median (IQR) (n/subject/d): No BCMA system 0 (0-1), BCMA system 0 (0-1), P: .001	A total of 92 398 medication doses were administered to 958 subjects. The generalized estimating equation method yielded a relative risk of preventable ADE when the system was implemented of 0.53 (95% confidence limits 0.29 to 0.91, P .04), adjusted for log10 doses of medication/subject/day, a significant predictive covariate (P < .001), as well as for birth weight, sex, Caucasian race, birth coh…	-
833	Manias 2014	MORRISS	2009	prospective, observational, cohort study	1	36 bed NICU	NICU	-	Neonates	Mean gestational age 34.5 (SD 4.8) weeks	targeted, preventable ADE due to Duplication order	No BCMA system in comparison to BCMA system	An ADE that is expected to be prevented by a BCMA system is a targeted, preventable ADE	Barcode Medication Administration System	n and % of cause specific pADEs	50 weeks total (19 weeks without BCMA systems, 4 weeks for installation and training for one-half of the unit, 9 week study period, 4 weeks interval, 3 week study period, ? Weeks for implementation in the rest of the unit, 19 weeks study period)	# of study subject: No BCMA system (n 475), BCMA system (n 483)	Total doses of medication administered were 92 398.	-	958 study subjects and 865 unique patients	-	No BCMA system 3204, BCMA system 3701	Unadjusted targeted, preventable ADE: No BCMA system 39, BCMA system 30	# of cause specific PADR( %)	No BCMA system 1 (2.6), BCMA system 0	-	-	-	NR	NR	Medication errors (n/1000 doses): No BCMA system 69.5, BCMA system 79.7. Medication errors (n/subject/d): No BCMA system 0.53 (0.98), BCMA system 0.60 (0.99). Medication errors median (IQR) (n/subject/d): No BCMA system 0 (0-1), BCMA system 0 (0-1), P: .001	A total of 92 398 medication doses were administered to 958 subjects. The generalized estimating equation method yielded a relative risk of preventable ADE when the system was implemented of 0.53 (95% confidence limits 0.29 to 0.91, P .04), adjusted for log10 doses of medication/subject/day, a significant predictive covariate (P < .001), as well as for birth weight, sex, Caucasian race, birth coh…	-
833	Manias 2014	MORRISS	2009	prospective, observational, cohort study	1	36 bed NICU	NICU	-	Neonates	Mean gestational age 34.5 (SD 4.8) weeks	targeted, preventable ADE due to Other error (There were no wrong dosage form, wrong dose preparation errors, wrong route, deteriorated drug, extra dose, clerical error, no-indication-for-drug-order, missed immunization nor inappropriate monitor response errors)	No BCMA system in comparison to BCMA system	An ADE that is expected to be prevented by a BCMA system is a targeted, preventable ADE	Barcode Medication Administration System	n and % of cause specific pADEs	50 weeks total (19 weeks without BCMA systems, 4 weeks for installation and training for one-half of the unit, 9 week study period, 4 weeks interval, 3 week study period, ? Weeks for implementation in the rest of the unit, 19 weeks study period)	# of study subject: No BCMA system (n 475), BCMA system (n 483)	Total doses of medication administered were 92 398.	-	958 study subjects and 865 unique patients	-	No BCMA system 3204, BCMA system 3700	Unadjusted targeted, preventable ADE: No BCMA system 39, BCMA system 29	# of cause specific PADR( %)	No BCMA system 4 (10.3), BCMA system 5 (25)	-	-	-	NR	NR	Medication errors (n/1000 doses): No BCMA system 69.5, BCMA system 79.7. Medication errors (n/subject/d): No BCMA system 0.53 (0.98), BCMA system 0.60 (0.99). Medication errors median (IQR) (n/subject/d): No BCMA system 0 (0-1), BCMA system 0 (0-1), P: .001	A total of 92 398 medication doses were administered to 958 subjects. The generalized estimating equation method yielded a relative risk of preventable ADE when the system was implemented of 0.53 (95% confidence limits 0.29 to 0.91, P .04), adjusted for log10 doses of medication/subject/day, a significant predictive covariate (P < .001), as well as for birth weight, sex, Caucasian race, birth coh…	-
833	Manias 2014	Mullett	2001	Prospective pre-post study	1	232	26-bed PICU	-	Pediatric	Pre-int: 6.2 y (SEM±0.302); Int: 5.3 y (SEM±0.244). Relevent note; Patients younger than 6 month old were excluded	pADRs	NA- preintervention and during inrervention	-	Pediatric antiinfectives decision support tool	preintervention and during inrervention	12 months (6-months pre-intervention, 6-month intervention)	-	-	-	Total 1758 patients, during intervention 949 patients, preintervention 809.	-	-	119 during 12 months study period, with 24 of those secondary to antiinfectives. Twelve events were recorded in each of the 2 study periods.	n of actual errors	In each group, only 1 of the 12 potentially was preventable	-	-	-	There were two allergic sensitivities, no others reported.	NR	A breakdown of the reactions into the categories of mild (requiring no therapy change), moderate (requiring a change in therapy), and severe (potentially life-threatening) found no significant difference.	The rate of pharmacy interventions for erroneous drug doses declined by 59%. The rate of antiinfective subtherapeutic patient days decreased by 36%, and the rate of excessive-dose days declined by 28%. The number of orders placed per antiinfective course decreased 11.5%, and the robust estimate of the antiinfective costs per patient decreased 9%. The type of antiinfectives ordered and the number …	-
1981	Hakkarainen 2012	Baniasadi	2008	Prospective interventioal	1	250	multidisiplinary	NR	-	NR	pADRs	NA-intensive pharmacovigilance programme	criteria by Schumock	no intervention	-	12 mon (2006-2007)	-	-	-	6,840 patients	-	-	112 ADRs were reported from 99 patients.	proportion of pADR events (n of events)	22.3% (25 PADRs)	-	-	-	System associated with ADRs # of ADRs (Percentage): Skin and appendages 53 (32.5), Gastrointestinal system 42 (25.8), Respiratory system 16 (9.8), Liver and biliary system 13 (8), Central and peripheral nervous system 12 (7.4), Body as a whole general 8 (4.9),Vascular (extracardiac) 5 (3.1), Metabolic and nutritional 5 (3.1), Cardiovascular 2 (1.2), Hearing and vestibular 2 (1.2), Urinary system …	reported for ADRs only (Ceftriaxone was the most frequent anti-infective agent associated with the suspected ADRs, such as nausea, vomiting, rash, anaphylaxis reactions, dyspnoea, phlebitis and cyanosis (table 3).	The ADR was the primary reason of hospitalization in 10 patients (The individual ADR reports were also assessed to determine whether the ADR was the reason for the admission of the patient to the hospital)	112 ADRs were reported from 99 patients. Twenty-five (22.3%) of the ADRs were classified as preventable according to the scale developed by Schumock et al.	-
1981	Hakkarainen 2012	Davies	2006	Prospective observational	1	-	ﬁve wards (general surgery, endocrinology, gastro-enterology, care of the elderly and rheumatology)	-	-	The median age of patients who experienced an ADR was 69Æ5 years (inter-quartile range 52–79 years), compared with 61 years (inter-quartile range 45– 78 years) for those who did not experience an ADR (z = 1.25, P = NS).	pADRs	NA- all patients during study period	criteria by Hallas	no intervention	-	2 weeks (2005)	-	-	-	125	-	-	27 ADRs in 24 patients	proportion of pADR events (n of events)	NR-16 pADRs	-	-	-	reported for ADRs only	NR- medication error assumed (The causality assessment of ADRs revealed that 4.6% of the cases were detected as highly probable, 26.9% as possible and 68.5% as probable reactions.)	deﬁnitely avoidable 3 (11%), possibly avoidable 13 (48%)	summary of results: Twenty-four of 125 patients (19.2%, 95% CI 12–26%) were categorized as having suffered one or more ADRs. A total of 27 ADRs were identiﬁed. Patients with ADRs spent longer in hospital than those without ADRs. Causality assessment showed that 17 (63%) ADRs were possibly drug-related, whereas 10 (37%) were classiﬁed as probably or deﬁnitely related to the drug. Almost two-thirds…	-
1981	Hakkarainen 2012	Davies	2009	Prospective observational	1	NR	12 wards (9 medical and 3 surgical)	NR	-	NR (median age of those without ADR 61; median age with ADR 72)	Avoidable ADR	NA- All study population during study period	avoidability criteria by Hallas	no intervention	-	6 mo (between June and December 2005)	-	-	-	3,322 patients	3,695 patient episodes assessed for ADRs involving	-	733	proportion of avoidable (definite, probable/possible)	(391 avoidable: Definite 47 (6.4%) Possible 344 (46.9%))	-	-	-	incomplete reporting of events, . 9 deaths reported (causes included renal failure [list of drugs included those responsible for the avaoidable and unavoidable events], Clostridium difficile infection [list of drugs included those responsible for the avaoidable and unavoidable events], GI bleed [Dalteparin, diclofenac, aspirin, dalteparin, dipyridamole, enoxaparin], and Ischaemic bowel [Glypressi…	can not be separated from unavoidable causes	definitely avoidable 47 (6.4%), Possibly avoidable 344 (46.9%)	Study results: Out of the 3695 patient episodes assessed for ADRs, 545 (14.7%, 95% CI 13.6–15.9%) experienced one or more ADRs. Half of ADRs were definitely or possibly avoidable. The patients experiencing ADRs were more likely to be older, female, taking a larger number of medicines, and had a longer length of stay than those without ADRs. However, the only significant predictor of ADRs, from th…	-
1981	Hakkarainen 2012	Dormann	2004	Prospective observational	1	NR	internal medicine	NR	-	mean age 57 years (age range 18-97 (high proportion 55-70))	pADRs	NA-intensive pharmacovigilance programme	criteria by Schumock	no intervention	-	18-month	1000	-	9107 treatment days	630, (145 had ADRs)	-	-	305	proportion of pADR events (n of events)/total ADR	44.3 (135 PADR)	-	-	-	The most frequent organ classes targeted independent of the admission status were the gastrointestinal tract (44 ADRs in single/index admission + 30 ADRs in readmissions) followed by metabolic and nutritional (39 ADRs in single/index admission + 15 ADRs in readmissions) beside liver and biliary system disorders (23 ADRs in single/ index admission + 17 ADRs in readmissions).	-	ADRs (preventable): Single/index admission 250 (105), 1 readmission 40 (21), 2 readmission 9 (3), >=3 readmission 6 (6)	Of 1000 admissions 424 patients had single admissions and 206 patients had recurrent readmissions (min 1, max 9). The prevalence of readmissions was 37% (n ¼ 370). In 145 (23%) of 630 patients, 305 ADRs were observed. The ADR incidence was similar in first admissions and readmissions. ADRs were not found to predict further readmissions and lack of ADRs did not preclude readmissions. ADRs caused h…	-
1981	Hakkarainen 2012	Farcas	2010	Prospective observational	1	Not reorted for the hospital- internal medicine ward 50-bed	internal medicine	-	-	Mean age 59 years , 25-92	pADRs	NA- All study population during study period	French scale by Imbs et. al. (classifies ADRs as: definitely not preventable, potentially preventable, and definitely preventable)	no intervention	-	12 months (from January 2009 to December 2009)	1854 admissions	-	-	-	-	-	112 in 94 patients (validated ADRs)	proportion of pADRs events	definitely preventable 9.82%, potentially preventable 40.18%	-	-	-	relevant data partially reported for drug interactions as Probable or deﬁnite adverse drug reactions resulting from drug–drug interactions (DDIs) reported for ADRs during hospitalization: bleeding (2 major severity, resulting from Acenocoumarol+amiodarone/+ﬂuconazole/+fenoﬁbrate/+aspirin; 2 moderate severity resulting from Acenocumarol+rosuvastatin/+ginko/+propafenone/+NSAIDs/+triﬂusal), AV block…	not specifically reported for PADR	For 38 patients (2.04%), 42 ADRs were the main reason for admission; 35patients (1.88%) presented 41ADRs during the hospital stay and for the remaining 29 patients, ADRs were present at admission but did not cause it	Of the 1854 admissions, 112 ADRs in 94 patients (5.07%) were validated from the total of 118 ADRs reported. The overall incidence of serious ADRs in the hospitalized patients was 4.7%. According to the MedDRA classification, the most frequent ADRs affected the gastrointestinal system, followed by metabolic and vascular systems. According to the selected preventability scale, 40.18% ADRs were clas…	-
1981	Hakkarainen 2012	Gholami	1999	Prospective cohort	1	1200	2 internal medicine	renal dysfunction: Preventable Reactions12 (20.0) Nonpreventable Reactions 6 (14.3), liver dysfunction: Preventable Reactions 2 (3.3) Nonpreventable Reactions 1 (2.4), gastrointestinal diseases: Preventable Reactions 3 (5.0) Nonpreventable Reactions 2 (4.8)	-	from 10 to >86 ys	pADRs	NA- all patients during study period	The preventability of ADRs was determined by criteria adapted from Schumock and Thornton	no intervention	-	4 moths (from March to December 1996)	-	-	-	370	-	-	102 ADRs (in 62 patients)	proportion of pADR events (n of events)/total ADR	58.8% , (60 pADRs)	-	-	-	-	NR	Study results- other: The severity of 9.8% of the ADRs was identified as mild, 86.3% as moderate, 1% as severe, and 2.9% as lethal. The length of hospitalization increased with the severity of the ADRs. Preventable ADRs were more severe than those that were nonpreventable. In addition, the incidence of preventable ADRs increased with the patients’ age and caused longer hospitalization than did no…	Approximately 16.8% (n = 62) of the 370 patients who were included in this study had at least one ADR. One hundred two ADRs were reported during this study. Approximately 58.8% of the ADRs (60 reactions) were identified as preventable reactions and 96.1% as predictable reactions. Preventable ADRs were more severe than those that were nonpreventable. In addition, the incidence of preventable ADRs …	-
1981	Hakkarainen 2012	Pearson	1994	Prospective observational	1	500	multidisiplinary	NR	-	age ranges categorically reported for those with pADRs and for those non-pADRs: majority were 20-74 years	pADRs	NA- all patients during study period	criteria by Schumock (each ADR was classified as preventable or nonpreventable)	no intervention	-	from July 1992 through January 1993	10587	-	-	-	-	-	203	proportion of pADR events (n of events)	PADRs rate 19%, # PADR 38	-	-	-	TYPE and SEVERITY: type of reaction: marrow suppression 0, bleeding 5 (13.2%), central nervous system 4 (10.5%), allergic or cutaneous 19 (50%), megabolic 1 (2.6%), cardiac 5 (13.2%), GI 1 (2.6%), pseudomembranous colitis 0, renal 0, respiratory 0, other 3 (7.9%); severity of reactions: severe 12 (31.6%), moderate 26 (68.4%), mild 0%	medications in pADRs: anti-infective (16 (42.1%), anticooagulant 4 (10.5%), CV 6 (15.8%), antiepileptic 1 (2.6%), analgesic 5 (13.2%), antiasthmatic 1 (2.6%), sedative or hypnotic 1 (2.6%), antidepressant 0, histamin H2 receptor antagonist 1 (2.6%), other 3 (7.9%)	mean (SE) LOS (length of stay) in hospital for pADRs (n=36): mean national LOS (days) 10.2 (9.4), mean actual LOS (days): 16.3 (16.3) increased in mean LOS (days): 6.1 - mean LOS for non-preventable ADRs (n=160): mean national LOS (days: 12.3 (10.3), mean actual LOS (days: 18.7 (16.6), increase in mean LOS (days): 6.4 - all ADRS (n=196): mean national LOS (days): 11.9 (10.2), mean actual LOS (day…
1981	Hakkarainen 2012	Pourseyed	2009	Prospective observational	1	Not reorted for the hospital- internal medicine ward 35-bed	internal medicine	all patients admitted: Cardiovascular disorders 84 (21%); Infective disorders 43 (10.75%); Rheumatologic disorders 17 (4.25%); Nephrology disorders 27 (6.75%); Neurology disorders 64 (16%); Gastrointestinal disorders 54 (13.5%); Hematological disorders; and cancer 57 (14.25%); Pulmonary disorders 30 (7.5%); Endocrine disorders 24 (6%)	-	mean age 60 (13-91)	pADRs	NA- all patients during study period	-	no intervention	-	15 weeks (2004, from 5 April to 21 July)	-	-	-	400	-	-	70 reactions in 47 patients (only 40 inpatients with ADR (47 including admission due to ADR))	proportion of pADR events (n of events)	50%, # of PADR: 35 (this includes pADRs at admission)	-	-	-	As a result of ADR: Hypotension, Leukopenia gastroenteritis, Anaphylaxis, Pancytopenia; infective diarrhea; septic shock; Disseminated intravascular coagulopathy, Hypoglycemia, Myopathy, Hypoglycemia, Hepatitis; thrombocytopenia, Hypoglycemia, Myocardial infarction; ventricular fibrillation; cardiac arrest	NR	The severity of 18.6% of the ADRs was identified as mild, 62.9% as moderate, 14.3% as severe and 4.3% as lethal. Gastrointestinal system disorders (44.3%) represented the most frequent ADRs. The therapeutic groups that most commonly associated with suspected ADRs were antineoplastic, immunosuppressive and medicines used in palliative care (54.8%).	There were 47 patients of 400 patients (11.75%) that experienced at least one ADR. ADR leading to the admission was seen in seven cases (1.75%) and in 40 (10%) it occurred during hospitalization. ADRs were identified as preventable reactions in 50% of cases and as predictable in 94.3%.	-
2850	Damiani 2009	Bates	1998	prospective Before-after comparison	1	726-bed	For the comparison of phase 1 and 2: 6 (1 [MICU], 1 [SICU], 2 [Med Gen], and 2 [Surg Gen]), For comparison during phase 2: same units and 2 randomly selected additional units (1 Med Gen and 1 Surg Gen)	NR	-	phase 1 mean age 52.5, phase 2 mean age 53.2 (POE Only 55.3,POE + Team 51.2)	pADRs	Paired comparison between phase 1 and 2 made using t test, including only the 6 units in both phases.	preventable ADEs as those resulting from an error or having been preventable by any means currently available	Computerized Physician Order Entry and a Team Intervention	pre-post intervention	6 phase1 (from February through July 1993) + 9 phase 2 (October 1994 and July 1995) = total 15 months	Phase 1 included 2491 admissions, Phase 2 included 4220 admissions to 8 units (POE Only 2047, POE + Team 2173)	-	phase 1 ( 12 218), Phase 2 overall 24 539 (POE Only 11 235, POE + Team 13 304)	-	-	-		Rate (Events/1000 Patient-Days, Mean)	Phase 1 Rate; 4.69, Phase 2 Rate; 2.88, % Difference -17, p= .38	-	-	-	-	as an example: analgesics, antibiotics, sedatives, antineoplastics, cardiovascular drugs, anticoagulants, antipsychotics, diabetic drugs, electrolytes, others	The preventable ADE rate was 17% lower in phase 2, although this result did not achieve statistical significance (P=.37). The results by severity show that for preventable ADEs, while the proportion that were life-threatening remained similar, the proportion of ADEs that were classified as serious was higher in phase 2 than in phase 1 (47% vs 22%), and the rate of serious preventable ADEs was abo…	using a POE system prevented more than half of the serious medication errors.We noted a reduction in errors for all stages of the process. These results suggest that implementing evena modest POE system can result in important error reduction
2850	Damiani 2009	Bates	1998	prospective Before-after comparison	1	726-bed	For the comparison of phase 1 and 2: 6 (1 [MICU], 1 [SICU], 2 [Med Gen], and 2 [Surg Gen]), For comparison during phase 2: same units and 2 randomly selected additional units (1 Med Gen and 1 Surg Gen)	NR	-	phase 1 mean age 52.5, phase 2 mean age 53.2 (POE Only 55.3,POE + Team 51.2)	pADRs	Unpaired comparison between phase 1 and 2	preventable ADEs as those resulting from an error or having been preventable by any means currently available	Computerized Physician Order Entry and a Team Intervention	pre-post intervention	6 phase1 (from February through July 1993) + 9 phase 2 (October 1994 and July 1995) = total 15 months	Phase 1 included 2491 admissions, Phase 2 included 4220 admissions to 8 units (POE Only 2047, POE + Team 2173)	-	phase 1 ( 12 218), Phase 2 overall 24 539 (POE Only 11 235, POE + Team 13 304)	-	-	-		Rate/1000 Patient-Days	Phase 1 Rate; 55 (4.50), Phase 2 Rate; 102 (4.16), p= .26	-	-	-	-	as an example: analgesics, antibiotics, sedatives, antineoplastics, cardiovascular drugs, anticoagulants, antipsychotics, diabetic drugs, electrolytes, others	Severity: Phase 1; Life threatening No.(%) 8 (15) Rate/1000 Patient-Days 0.65, Phase 2; No.(%) 16 (16) Rate/1000 Patient-Days 0.65, Serious phase 1; No.(%)12 (22) Rate/1000 Patient-Days 0.98 Phase 2 No.(%) 48 (47) Rate/1000 Patient-Days 1.96, Significant: Phase 1; No.(%) 35 (64) Rate/1000 Patient-Days 2.86, Phase 2; No.(%) 38 (37) Rate/1000 Patient-Days 1.55	using a POE system prevented more than half of the serious medication errors.We noted a reduction in errors for all stages of the process. These results suggest that implementing evena modest POE system can result in important error reduction
2850	Damiani 2009	Bates	1998	prospective Before-after comparison	1	726-bed	8 units (1 [MICU], 1 [SICU], 2 [Med Gen], and 2 [Surg Gen]) and and 2 randomly selected additional units (1 Med Gen and 1 Surg Gen)	NR	-	phase 2 mean age 53.2 (POE Only 55.3,POE + Team 51.2)	pADRs	Unpaired comparison between POE + team and POE only units in phase 2	preventable ADEs as those resulting from an error or having been preventable by any means currently available	Computerized Physician Order Entry and a Team Intervention; all phase 2 data for POE plus team (4 units) with POE-only units (4 units)	post intervention	phase 2; 9 months (October 1994 and July 1995)	POE Only 2047, POE + Team 2173	-	POE Only 11 235, POE + Team 13 304	-	-	-		Rate/1000 Patient-Days	POE Only; 41 (3.65), POE + Team; 61 (4.59), P= .39	-	-	-	-	as an example: analgesics, antibiotics, sedatives, antineoplastics, cardiovascular drugs, anticoagulants, antipsychotics, diabetic drugs, electrolytes, others	The preventable ADE rate was 17% lower in phase 2, although this result did not achieve statistical significance (P=.37). The results by severity show that for preventable ADEs, while the proportion that were life-threatening remained similar, the proportion of ADEs that were classified as serious was higher in phase 2 than in phase 1 (47% vs 22%), and the rate of serious preventable ADEs was abo…	comparing phase 2 POE plus team intervention with POE only units showed no significant differences for any of the event types.
2850	Damiani 2009	Bates	1999	prospective Before-after comparison	1	approximately 700 beds	three medical units (two general care medical units and one medical intensive care unit)	NR	-	NR	pADRs	Baseline	Preventability was classified using the categories of definitely preventable, probably preventable, probably not preventable, and definitely not preventable, and in the analysis this four-point scale was collapsed into preventable and not preventable. Reliability for judgments made using this approach for preventability kappa was 0.92.	no intervention	Baseline	over four and a half years (Data were collected in four separate time periods, all seven to ten weeks long). baseline, 51 days, Oct–Nov 1992.	379	10070	1704	-	Medication orders/patient-days: 5.91	-	# of PADRs 5	PADR/1000 pt days	2.9	Percentage based on severity	PADRs Based On Severity: Life-threatening 1(20%) , Serious 4 (80%), Significant 0.	-	For example, in the baseline period there were ten allergy errors, but only two in the following three periods combined (P < 0.0001).	NR-in the first period one of the intervention was A simple system was in place to detect drug-allergy interactions for the drug families to which patients are most commonly allergic (e.g., penicillins and sulfa drugs). period 3, rules for the use of potassium chloride were significantly revised	-	The non-intercepted serious medication error rate (the combination of preventable ADEs and non-intercepted potential ADEs) fell over the four periods, from 7.6 per 1,000 patient-days in the baseline period to 7.3 per 1,000 patient-days in period 1 and to 1.7 and 1.1 in periods 2 and 3, respectively (Figure 1, P = 0.0003). The rate of preventable ADEs was highest in period 1, at 5.7 events per 1,0…
2850	Damiani 2009	Bates	1999	prospective Before-after comparison	1	approximately 700 beds	three medical units (two general care medical units and one medical intensive care unit)	NR	-	NR	pADRs	Phase 1	Preventability was classified using the categories of definitely preventable, probably preventable, probably not preventable, and definitely not preventable, and in the analysis this four-point scale was collapsed into preventable and not preventable. Reliability for judgments made using this approach for preventability kappa was 0.92.	Computerized Physician Order Entry (POE)	Phase 1	over four and a half years (Data were collected in four separate time periods, all seven to ten weeks long). period 1, 68 days, Oct–Dec 1993	492	15025	2619	-	Medication orders/patient-days: 5.74	-	# of PADRs 15	PADR/1000 pt days	5.7	Percentage based on severity	PADRs Based On Severity: Life-threatening 4 (27%) , Serious 5 (33%), Significant 6 (40%).	-	For example, in the baseline period there were ten allergy errors, but only two in the following three periods combined (P < 0.0001).	NR-in the first period one of the intervention was A simple system was in place to detect drug-allergy interactions for the drug families to which patients are most commonly allergic (e.g., penicillins and sulfa drugs). period 3, rules for the use of potassium chloride were significantly revised	-	The non-intercepted serious medication error rate (the combination of preventable ADEs and non-intercepted potential ADEs) fell over the four periods, from 7.6 per 1,000 patient-days in the baseline period to 7.3 per 1,000 patient-days in period 1 and to 1.7 and 1.1 in periods 2 and 3, respectively (Figure 1, P = 0.0003). The rate of preventable ADEs was highest in period 1, at 5.7 events per 1,0…
2850	Damiani 2009	Bates	1999	prospective Before-after comparison	1	approximately 700 beds	three medical units (two general care medical units and one medical intensive care unit)	NR	-	NR	pADRs	Phase 2	Preventability was classified using the categories of definitely preventable, probably preventable, probably not preventable, and definitely not preventable, and in the analysis this four-point scale was collapsed into preventable and not preventable. Reliability for judgments made using this approach for preventability kappa was 0.92.	added feature to POE; Improved drug allergy checking	Phase 2	over four and a half years (Data were collected in four separate time periods, all seven to ten weeks long) period 2, 49 days, Nov–Dec 1995	471	13139	1784	-	Medication orders/patient-days: 7.36	-	# of PADRs 2	PADR/1000 pt days	1.1	Percentage based on severity	PADRs Based On Severity: Life-threatening 1(50%) , Serious 0, Significant 1(50%).	-	For example, in the baseline period there were ten allergy errors, but only two in the following three periods combined (P < 0.0001).	NR-in the first period one of the intervention was A simple system was in place to detect drug-allergy interactions for the drug families to which patients are most commonly allergic (e.g., penicillins and sulfa drugs). period 3, rules for the use of potassium chloride were significantly revised	-	The non-intercepted serious medication error rate (the combination of preventable ADEs and non-intercepted potential ADEs) fell over the four periods, from 7.6 per 1,000 patient-days in the baseline period to 7.3 per 1,000 patient-days in period 1 and to 1.7 and 1.1 in periods 2 and 3, respectively (Figure 1, P = 0.0003). The rate of preventable ADEs was highest in period 1, at 5.7 events per 1,0…
2850	Damiani 2009	Bates	1999	prospective Before-after comparison	1	approximately 700 beds	three medical units (two general care medical units and one medical intensive care unit)	NR	-	NR	pADRs	Phase 3	Preventability was classified using the categories of definitely preventable, probably preventable, probably not preventable, and definitely not preventable, and in the analysis this four-point scale was collapsed into preventable and not preventable. Reliability for judgments made using this approach for preventability kappa was 0.92.	added feature to phase two intervention ; Improved potassium ordering Improved drug–drug interaction checking	Phase 3	over four and a half years (Data were collected in four separate time periods, all seven to ten weeks long). period 3, 52 days, Mar–Apr 1997.	475	14352	1878	-	Medication orders/patient-days: 7.64	-	# of PADRs 2	PADR/1000 pt days	1.1	Percentage based on severity	PADRs Based On Severity: Life-threatening 0 , Serious 0, Significant 2 (100%).	-	For example, in the baseline period there were ten allergy errors, but only two in the following three periods combined (P < 0.0001).	NR-in the first period one of the intervention was A simple system was in place to detect drug-allergy interactions for the drug families to which patients are most commonly allergic (e.g., penicillins and sulfa drugs). period 3, rules for the use of potassium chloride were significantly revised	-	The non-intercepted serious medication error rate (the combination of preventable ADEs and non-intercepted potential ADEs) fell over the four periods, from 7.6 per 1,000 patient-days in the baseline period to 7.3 per 1,000 patient-days in period 1 and to 1.7 and 1.1 in periods 2 and 3, respectively (Figure 1, P = 0.0003). The rate of preventable ADEs was highest in period 1, at 5.7 events per 1,0…
2850	Damiani 2009	Cohen	2004	prospective Before-after comparison	1	489 bed	not specified-community hospital	NR	-	NR	ADE severity F–I	Baseline	ADE was defined using the WHO definition. PADR: Category F-I NCCMERP: Category F An error occurred that may have contributed to or resulted in temporary harm to the patient and required initial or prolonged hospitalization, Category G An error occurred that may have contributed to or resulted in permanent patient harm, Category H An error occurred that required intervention necessary to sustain l…	no intervention	Baseline	from January 2001 until June 2001	-	-	-	-	120 charts (Baseline), total 580	-	-	ADE severity F–I per total doses delivered	ADE severity F–I per total doses delivered: Baseline 10	-	-	RR for ADE (95% CI): Baseline 1.00	Examples; A patient on coumadin with INR greater than 5 (trigger) subsequently developed a gastrointestinal bleed (ADE). patient receiving two oral hypoglycemic medications and with severe hypoglycemia (trigger) subsequently required transfer to ICU (ADE). A patient in whom visual disturbance was noted (trigger), found to have a digoxin level twice the upper end of therapeutic range and an active…	no restriction -(Reports run from the database identified high risk medications (such as insulin, narcotics, anticoagulants and antibiotics)).	The number of ADEs associated conclusively with patient harm (rated F–I) was 1.67 per total doses delivered in the baseline period and declined eightfold in the post-intervention period (p,0.001, x2 = 17.734). As a result of intensive work on culture change, medical error reporting increased significantly (p,0.001) from 35 per 1000 patient days in 2001 to 132 per 1000 patient days in 2003. In our…	The implementation of a carefully planned series of low cost interventions focused on high risk medications, driven by information largely from internal event reporting, and designed to improve a hospital’s medication safety leads to a significant decrease in patient harm.	-
2850	Damiani 2009	Cohen	2004	prospective Before-after comparison	1	490 bed	not specified-community hospital	NR	-	NR	ADE severity F–I	Transition	ADE was defined using the WHO definition. PADR: Category F-I NCCMERP: Category F An error occurred that may have contributed to or resulted in temporary harm to the patient and required initial or prolonged hospitalization, Category G An error occurred that may have contributed to or resulted in permanent patient harm, Category H An error occurred that required intervention necessary to sustain l…	as starting with the appointment of the hospital’s full time patient safety specialist and lasting 9 months during which most of the key interventions were put in place.	Transition	from July 2001 until March 2002	-	-	-	-	90 charts (Transition), total 580	-	-	ADE severity F–I per total doses delivered	ADE severity F–I per total doses delivered: Transition 7	-	-	RR for ADE (95% CI): Transition 0.74 (0.28 to 1.95)	Examples; A patient on coumadin with INR greater than 5 (trigger) subsequently developed a gastrointestinal bleed (ADE). patient receiving two oral hypoglycemic medications and with severe hypoglycemia (trigger) subsequently required transfer to ICU (ADE). A patient in whom visual disturbance was noted (trigger), found to have a digoxin level twice the upper end of therapeutic range and an active…	no restriction -(Reports run from the database identified high risk medications (such as insulin, narcotics, anticoagulants and antibiotics)).	The number of ADEs associated conclusively with patient harm (rated F–I) was 1.67 per total doses delivered in the baseline period and declined eightfold in the post-intervention period (p,0.001, x2 = 17.734). As a result of intensive work on culture change, medical error reporting increased significantly (p,0.001) from 35 per 1000 patient days in 2001 to 132 per 1000 patient days in 2003. In our…	The implementation of a carefully planned series of low cost interventions focused on high risk medications, driven by information largely from internal event reporting, and designed to improve a hospital’s medication safety leads to a significant decrease in patient harm.	-
2850	Damiani 2009	Cohen	2004	prospective Before-after comparison	1	491 bed	not specified-community hospital	NR	-	NR	ADE severity F–I	Post-intervention	ADE was defined using the WHO definition. PADR: Category F-I NCCMERP: Category F An error occurred that may have contributed to or resulted in temporary harm to the patient and required initial or prolonged hospitalization, Category G An error occurred that may have contributed to or resulted in permanent patient harm, Category H An error occurred that required intervention necessary to sustain l…	medication safety program	Post-intervention	from April 2002 until December 2003.	-	-	-	-	370 charts (Post-intervention), total 580	-	-	ADE severity F–I per total doses delivered	ADE severity F–I per total doses delivered: Post-intervention 4	-	-	RR for ADE (95% CI): Post-intervention 0.12 (0.04 to 0.38)	Examples; A patient on coumadin with INR greater than 5 (trigger) subsequently developed a gastrointestinal bleed (ADE). patient receiving two oral hypoglycemic medications and with severe hypoglycemia (trigger) subsequently required transfer to ICU (ADE). A patient in whom visual disturbance was noted (trigger), found to have a digoxin level twice the upper end of therapeutic range and an active…	no restriction -(Reports run from the database identified high risk medications (such as insulin, narcotics, anticoagulants and antibiotics)).	The number of ADEs associated conclusively with patient harm (rated F–I) was 1.67 per total doses delivered in the baseline period and declined eightfold in the post-intervention period (p,0.001, x2 = 17.734). As a result of intensive work on culture change, medical error reporting increased significantly (p,0.001) from 35 per 1000 patient days in 2001 to 132 per 1000 patient days in 2003. In our…	The implementation of a carefully planned series of low cost interventions focused on high risk medications, driven by information largely from internal event reporting, and designed to improve a hospital’s medication safety leads to a significant decrease in patient harm.	-
2850	Damiani 2009	Weant	2007	prospective Before-after comparison	1	NR	neurosurgical ICU	NR	-	NR	errors resulting in patient harm	pre intervention	errors resulting in patient harm following CPOE (Severity was determined based on National Coordinating Council for Medication Error Reporting and Prevention categories categories E-H)	no intervention	pre intervention	Sep/Oct 2003	-	-	-	-	-	-	-	events per 1000 doses	0.137	-	-	-	NR	NR	general ME (not specific PADE or Caused harm) : 33 pre and 47 post ( one month) CPOE	An increase in the number of medication errors reported was observed during the initial transition period after CPOE implementation. Pharmacy departments and pharmacy residents can have a significant effect on the ease and safety of CPOE implementation.	-
2850	Damiani 2009	Weant	2007	prospective Before-after comparison	1	NR	neurosurgical ICU	NR	-	NR	errors resulting in patient harm	pastintervention	errors resulting in patient harm following CPOE (Severity was determined based on National Coordinating Council for Medication Error Reporting and Prevention categories categories E-H)	CPOE and pharmacy resident intervention	pastintervention	Sep/Oct 2004	-	-	-	-	-	-	-	events per 1000 doses	0.0152	-	-	-	NR	NR	general ME (not specific PADE or Caused harm) : 33 pre and 47 post ( one month) CPOE	An increase in the number of medication errors reported was observed during the initial transition period after CPOE implementation. Pharmacy departments and pharmacy residents can have a significant effect on the ease and safety of CPOE implementation.	-

## Sheet: From SR- Prim study data detail
Reviewer (initials)	ID (SR)	SR Author	SR year	Aggregate/pooled data OR Primary study data	Primary study author	Primary study year	Citation (NA for aggregate data)	Primary study - country	Patient subgroup	Patient subgroup (detail)	N of included studies (with relevant data) (for this outcome)	Study design (per row- report all designs if reported with n per design separated by ',')	Setting (Ambulatory care, Hospital, Nursing home, other)	Hosptial type	Hospital size (# of beds)	Clinical discipline (Pallative care, Cancer care, etc.)	Dominant comorbidity (Cancer, Cardiac, Mixed, NR=unclear, etc.)	Medication Class (Mixed or Unclear if no clear reporting)	Medication type	Age of participants (provide all reporting with labels per group here excluding overall range)	Age range of participants	Cause of pDAR if by category	PADE identification method (Primary study- active monitoring, patient reports, interviews, other)	pADR (numerator) definition	Specific consequence if reported	Definition of denominator if other than total sample (N of patients observed, N with ADEs, etc.)	pADR result-reporting format (%, Median, RR, OR, HR, report multiple if applicable)	Followup if applicable (baseline, other- report units of weeks, months, years)	Group 1 Label (if applicable, otherwise NA)	Original Sample	Denominator (N1)	pADR-results data (n with event)	pADR- data (% of patients)	pADR- n of events (if n with event is not reported)	pADR- data (% of events)	pADR-dispersion/ 95% CI (specify type and enter data)	Other reporting	Group 2 Label (if applicable, otherwise NA)	Original Sample	Denominator (N2)	pADR-results data (n2 with event)	pADR- data (%2 of patients)	pADR- n of events (if n2 with event is not reported)	pADR- data (%2 of events)	pADR-dispersion2/ 95% CI (specify type and enter data)	Other reporting	Description of Pooled data (insert the title of the plot)	Effect estimate	95% CI
LE	96	Wang	2015	Primary data from SR	Kaushal	2008		United States	Pediatric	Not specified ICU patients (pediatric ICU as the study unit and a cardiac ICU for control unit)	NA	controlled before-and-after study (CBA)	Hospital (not detail provided)	Teaching	NR	pediatric ICU as the study unit and a cardiac ICU for control unit	NR	NR	NR	NR	NR	NR- medication error	Nurse data collectors were trained to develop a comprehensive, uniform approach to error detection. Two physicians independently reviewed each suspected ADE and classified them. The reviewers were blinded to the period and the unit location of events.	SR- A preventable ADE was defined as an injury caused by an error in the use ofa medication that was deemed to be avoidable .	NR	SR- monitored patient-days	SR- OR	Before intervention= 180 ds, After intervention = 90	pharmacist intervention on MEs in the ICU setting (PADR)	before intervention = 209, After intervention = 401	Monitored patient-days Before: 311, after 835	-	-	control group 9, RPh intervention 5	-	weight 20.1%, Odds Ratio, M-H, Random(95%-CI): 0.20[0.07-0.61]	Subtotal for PADR: events N; intervention 14, control 22. monitored pt days; intervention 7597, control 1602. weight 57.2%, Odds Ratio, M-H, Random(95%-CI): 0.23 [0.11-0.48]. Overall Effect: z=-3.92, p=<0.0001. Heterogeneity: Tau2= 0.00, Chi2= 0.08, df=2 (p=.96), I2 = 0%	-		-	-
LE	96	Wang	2015	Primary data from SR	Klopotowska	2010		The Netherland	General (NA)	Not specified ICU patients.	NA	historical control study (HCS)	Hospital (not detail provided)	academic	Hospital size NR, ICU size = 28 beds	medical and surgical ICU	NR	NR	NR	NR	NR	NR- medication error	The primary outcome of interest was collected by a pharmacis through review of medical records and then evaluated and classified by physicians	SR- A preventable ADE was defined as an injury caused by an error in the use ofa medication that was deemed to be avoidable .	NR	1000 monitored patient-days	SR- OR	Before intervention= 21 (15) ds, After intervention = 240 (110) ds. Numbers in the parenthesis indicate : Medication orders during 15 days from baseline period and 110 days from intervention period were reviewed	pharmacist intervention on MEs in the ICU setting (PADR)	before intervention = 115, After intervention = 1058	1000 monitored patient-days: Monitored patient-days Before: 504, after 5901	-	-	control group 2, RPh intervention 6	-	weight 17.8%, Odds Ratio, M-H, Random(95%-CI): 0.26 [0.05-1.27]	Subtotal for PADR: events N; intervention 14, control 22. monitored pt days; intervention 7597, control 1602. weight 57.2%, Odds Ratio, M-H, Random(95%-CI): 0.23 [0.11-0.48]. Overall Effect: z=-3.92, p=<0.0001. Heterogeneity: Tau2= 0.00, Chi2= 0.08, df=2 (p=.96), I2 = 0%	-	-	-	-
LE	96	Wang	2015	Primary data from SR	Leape	1999		United States	General (NA)	Not specified ICU patients.	NA	historical control study (HCS)	Hospital (not detail provided)	NR	Hospital size NR , ICU size = 17-bed medical ICU as the study unit and a 15-bed coronary ICU as the control unit	medical ICU as the study unit and a coronary ICU as the control unit	NR	NR	NR	NR	NR	NR- medication error	One pharmacist and 1 nurse identified incidents by review of medical records, and the incidents were evaluated independently by 2 physician reviewers. All reviewers and investigators were blinded to patient group assignment	SR- A preventable ADE was defined as an injury caused by an error in the use ofa medication that was deemed to be avoidable .	NR	SR- monitored patient-days	SR- OR	Before intervention= 210 ds, After intervention = 277	pharmacist intervention on MEs in the ICU setting (PADR)	before intervention = 75, After intervention = 75	Monitored patient-days Before: 787, after 861	-	-	control group 11, RPh intervention 3	-	weight 19.3%, Odds Ratio, M-H, Random(95%-CI): 0.25 [0.07-0.89]	Subtotal for PADR: events N; intervention 14, control 22. monitored pt days; intervention 7597, control 1602. weight 57.2%, Odds Ratio, M-H, Random(95%-CI): 0.23 [0.11-0.48]. Overall Effect: z=-3.92, p=<0.0001. Heterogeneity: Tau2= 0.00, Chi2= 0.08, df=2 (p=.96), I2 = 0%	-	-	-	-
AB	120	Kanagaratnam	2016	Primary Study data from SR (original not in English)	Granjon	2006		France	General-Elderly	elderly patients (>80 yrs) with cognitive disorders	-	Prospective, longitudinal study	Hospital	NR	NR	Short-stay geriatrics unit	Cognitive disorders	Psychotropic drugs, Anticoagulants, Diuretics, Other cardiovascular drugs, Painkillers	NR	87 (SD:4.9)	NR	Forgetting and intentional non-compliance were most frequent types of error (38% and 19%)	NR	NR	The most common types of preventable adverse drug events were neuropsychiatric events (26%) and falls (20%)	Prevalence of ADRs (%), 95% CI	% for pADR (% of probably preventable, % of likely preventable)	NR	NA	82	37, 26.5-47.4	NR	NR	NR	83 (36, 47)	95% CI: 71.6-94.4	83% preventable ADRs (probably preventable [36%] + likely preventable [47%])	-
AB	120	Kanagaratnam	2016	Primary Study data from SR	Laroche	2013		France	General-Pts with Alzheimer's Disease	elderly patients with Alzheimer's or related dementia	-	Multicentre cross-sectional	Multi-site: French memory centres network, nursing home	Private, public	NR	Dementia clinics, acute and long term geriatric care units, rehabilitation geriatric care units	Patients with dementia suffered from 4.0 +- 2.4 (0-16) comorbidities. Overall, 50.1% of the patients suffered from hypertension, 50/9% from renal failure, 37.3% from diabetes and 25.6% from depression	medications for dementia, alimentary tract and metabolism (acid related disorders, functional gastrointestinal disorders, laxatives, diabetes, vitamins, mineral supplements), blood and blood forming organs (antithrombotic agents), cardiovascular system (c	medications for dementia (donepezil, rivastigmine, galantamine, memantine, trazodone, cholinosterase inhibitor (ChEI)), drug-drug interactions invovled in ADR (Amoxicilline/clavulanic acid + ciprofloxacine + macrogol 4000, Valsartan/hydrochlorothiazide +	82 (SD:8)	46 to 108	NR	pharmacovigilance staff investigated all suspected adverse reactions, information from patients and caregivers, in-charge nurses, physicians, chart and record review, French ADR causality assessment method	The preventability of ADR was evaluated from an ADR preventability scale and classified as preventable, potentially preventable, not preventable and not assessable [24]	Drug-drug interactions involved in 13 ADR (9 preventable ones). In 10 out of 13 cases, the association of several drugs with hypotensive properties or altering vigilance led to hypotension and falls.	N of ADRs	n (%) of pADR	NR	NA	1332	69	33	NR	NR	47.8	95% CI: 36.0-59.6	Anti-dementia and antipsychotic drugs induced half of the ADR in this population; most of them were preventable.	-
AB	230	Hodgkinson	2006	Primary from SR	Kucukarslan	2003		USA	General (NA)	adults that could include elderly	-	Case-controlled study	Hospital	General	NR	General practice care unit, internal medicine service	Control: 4.96 mean (SD: 2.04), Study: 4.80 mean (SD: 2.16), p-value: 0.63	Narcotics, furosemide, lisinopril, oral potassium, multiple antihypertensives, metoprolol, clonidine patch, labetolol hydrochloride, hydralazine hydrochloride, sodium nitroprusside, ibuprofen, warfarin sodium, ampicillin sodium-sulbactam, bisacodyl, ateno	NR	Control: 56.49 mean (SD:19.6), Study: 53.94 mean (SD:18.95), p-value: 0.40	NR	Contradications, dosing recommendations, and appropriate selection of antihypertensives account for all the documented cases	pharmacist review of emergency department notes, progress notes, nursing flow sheets, medication orders, medication administration records, and laboratory reports. Physcian coinvestigator review of patient documents for those patients with ADEs identified	Preventable adverse drug event (ADE) defined as undesired reaction to medication, which may have been prevented by appropriate drug selection or management.	NR	N of patients	N of pADEs, % of pADEs	87 days	Rounding team plus pharmacist (Study group)	86	population of study group	2	NR	NR	2.5	OR: 0.19, 95% CI: 0.02, 0.94	Reduction in pADEs was 78%	Rounding team only (control)	79	population of study group	9	NR	NR	10	OR: 0.19, 95% CI: 0.02, 0.94		-	-	-
AB	230	Hodgkinson	2006	Primary from SR	Kucukarslan	2003		USA	General (NA)	adults that could include elderly	-	Case-controlled study	Hospital	General	NR	General practice care unit, internal medicine service	Control: 4.96 mean (SD: 2.04), Study: 4.80 mean (SD: 2.16), p-value: 0.63	Narcotics, furosemide, lisinopril, oral potassium, multiple antihypertensives, metoprolol, clonidine patch, labetolol hydrochloride, hydralazine hydrochloride, sodium nitroprusside, ibuprofen, warfarin sodium, ampicillin sodium-sulbactam, bisacodyl, ateno	NR	Control: 56.49 mean (SD:19.6), Study: 53.94 mean (SD:18.95), p-value: 0.40	NR	Contradications, dosing recommendations, and appropriate selection of antihypertensives account for all the documented cases	pharmacist review of emergency department notes, progress notes, nursing flow sheets, medication orders, medication administration records, and laboratory reports. Physcian coinvestigator review of patient documents for those patients with ADEs identified	Preventable adverse drug event (ADE) defined as undesired reaction to medication, which may have been prevented by appropriate drug selection or management.	NR	N of patients	N of pADEs per 1000 patient days	87 days	Rounding team plus pharmacist (Study group)	86	1000 patient day	5.7	NR	NR	NR		Reduction in pADEs was 78%	Rounding team only (control)	79	1000 patient day	26.5	NR	NR	NR	NR		-	-	-
FY	252	Salmasi	2015	Primary data from SR	Hintong	2005		Thailand	General (NA)	patients anaesthetized	1	Prospective observational	20 hospitals	7 university hospitals, 5 tertiary care hospitals, 4 secondary care hospitals, 4 primary care hospitals	NR	NR	NR	anesthetics	muscle relaxants were most commonly involved (13 out of 41; 31.7%)	NR	NR	Wrong drug: 48.8% Incorrect dose: 29.3% pADRs: NR	NR	drug related harms due to ME (ME definition by USFoodandDrugAdministration.Medication Errors: "any preventable event that may cause or leadtoinappropriate medication useor patient harm whilethe medication isin thecontrol ofthehealth careprofessional,patie	short term, mildtosevere physiological effects, with all of the affected patients making acomplete recovery, apart for one who died	Total number of erroneous administrations	erroneous administration with physiological events	18 months		202699 cases	41/202699 cases- 48.8% wrong dose, 29.3% incorrect dose	-	-	14 (unsure if the remainder were evaluated for no harms after erroneous administration)	0.341	-	narrative description only: Thanooet al., meanwhile, reported that 34.1% (14 out of 41 incidents) of MEs led to short term, mildtosevere physiological effects, with all of the affected patients making acomplete recovery, apart for one who died [21].	-	-	-	-	-	-	-	-	-	-	-	-
FY	252	Salmasi	2015	SR -Aggregate data	Hintong	2005		Thailand	General (NA)	no subgrouping	2	NRS	One study 7 University, 5 tertary care, 4 secondary care, 4 primary care; second study I children health institute	Univeristy, tertiary care, secondary care, primary care hospitals; Institute of Child Health	NR	NR;	NR (first study recruited anaesthesia cases	First study was restricted to anesthetics	NR	NR	Possibly all ages	Sangtawesin: 2 cases- an over-dosage and a wrong dose for administration; Thanoo, NR (cause of ADRs in first study: wrong drug 48.8%, incorrect dose 29.3%), second study: administration error 15.22%, wrong time 2.17%, omission 1.24%, wrong strength 1.86%,	first study NR; second study medical records from Sep 2001 to Nov 2002	Drug related harms due to ME		Sangtawesin et al., who classified MEs in term of their severity; Thanoo reported consequences of MEs causing harms	patients with documented harms (described narratively)		NA								Sangtawesin et al. reported two clinically significant MEs, an over-dosage and a wrong dose for administration [22]. Thanoo et al., meanwhile, reported that 34.1% (14 out of 41 incidents) of MEs led to short term, mild to severe physiological effects, wit
FY	252	Salmasi	2015	Primary data from SR	Sangtawesin	2003		NR (Asia)	General (NA)	Pediatric	1	Prospective observational	1 Hospital	peadiatric (Queen Sirikit National Institute of Child Health)	NR	NR	NR	NR	NR	NR	NR	all Mes: Administration error: 15.22% Wrong time: 2.17% Omission 1.24% Wrong strength: 1.86% Unauthorized drug: 0% Wrong patient: 2.48% Extra dose: 3.73% Wrong dose form: 3.73%; pADRs: an over-dosage and a wrong dose for administration		drug related harms due to ME (ME definition by USFoodandDrugAdministration.Medication Errors: "any preventable event that may cause or leadtoinappropriate medication useor patient harm whilethe medication isin thecontrol ofthehealth careprofessional,patie		Total number of erroneous administrations		15 months			1% (322 of the 32105 admissions medical report)			2	0.00621118		narrative description only: Sangtawesinet al., whoclassified MEs interm of their severity, reported two clinically significant MEs, an over-dosage and a wrong dose for administration [22].	-	-	-	-	-	-	-	-	-	-	-	-
FY	453	Marasinghe	2015	Primary data from SR	Gurwitz	2008			Elderly			Randomized	Nursing home	29 resident care units were randomised t ohaving a CCDSS or not.			-	-	-	Mean age=87.2	NR	General: ME	NR	NR (narrative results)	NR	NR		1 year	CCDSS- CPOE with Decision support vs. control (no alerts; In the intervention unit, prescribers were presented with alerts while alerts were not displayed to prescribers in the control units over a 1-year period)	1118	NR	NR	NR	NR	NR	NR	CPOE with Decision support did not reduce ADE rate or preventable drug event rate in the LTC.	-	-	-	-	-	-	-	-	-	Individual study comparison for ADRs, and pADRs	Comparing intervention and control units, the adjusted rate ratios were 1.06 (95% confidence interval (CI)50.92–1.23) for all adverse drug events and 1.02(95% CI50.81–1.30) for preventable adverse drug events.
FY	453	Marasinghe	2015	Primary data from SR	Handler	2008			All nursing home residents except those enrolled in hospice				Nursing home	NR	NR	-	-	-	-	-	-	NR			NR	NR	proportion of true positive ADR signal findings	15-week study period (October 1, 2007 to January 13, 2008).	Clinical event monitor (a type of CDSS=clinical decision support system )	274	NR	NR	NR	unclear (1/3 of postivit findings)	NR	NR	The overall PPV for all signals was 81%. Of the true positive findings, one-third of the ADR were considered preventable. Of the preventable ADR, 88% occurred at the monitoring and 69% at the prescribing stage.	-	-	-	-	-	-	-	-	-
LE	511	Nuckols	2014		Bates	1998		USA	General (NA)	NA	NA	Pre-post intervention study	Hospital-medical and surgical wards, ICUs	Private academic hospital	1 hospital (726 beds)	2 medical and 2 surgical wards, 2 ICUs	NR	NR	-	NR	NR	medication error	Medical record review and other means (paper described blinding of reviewers to baseline versus CPOE conditions; Paper described methods for assessing reviewer reliability)	SR-PADE was defined as injuries to patients due to medication errors. Medication errors were defined as errors in the process of prescribing, transcribing, dispensing, or administration of a medication, which had the potential to or actually did cause harm	NR	1000 patient days	PADR/ 1000 patient days	NR	Mandatory Homegrown CPOE+Basic Clinical Decision Support Systems	NR	CPOE units 11235 patient days, Paper units 12218 patient days	NR	NR	CPOE Units 41, Paper units 55	NR	Weight 22.96. Risk Ratio,D-L, Random(95%-CI) 0.811(0.541-1.215)	Total pADEs:170 (CPOE);303 (Paper) Risk Ratio,D-L, Random(95%-CI) 0.471(0.312-0.710). Tests for Heterogeneity: I2 69.4%; Q statistic p=0.0059. Overall Effect: z=-3.59, p=0.0003. Total Medication Errors: 8,361 (CPOE); 19,083 (Paper) Overall Risk Ratio, D-L, Random (95%-CI) 0.46 (0.35-0.60). Tests for Heterogeneity: I2 98.8%; Q statistic p < 0.0001 Overall Effect: z = -5.62, p < 0.0001. Medication …	-
LE	511	Nuckols	2014		Bates	1999		USA	General (NA)	NA	NA	Pre-post intervention study	Hospital-medical wards	Private academic hospital	1 hospital (700 beds)	2 medical wards and 1 ICUs	NR	NR	-	NR	NR	medication error	Medical record and order review plus other means	SR-PADE was defined as injuries to patients due to medication errors. Medication errors were defined as errors in the process of prescribing, transcribing, dispensing, or administration of a medication, which had the potential to or actually did cause harm	NR	1000 patient days	PADR/ 1000 patient days	NR	Mandatory Homegrown CPOE+ Moderate Clinical Decision Support Systems	NR	CPOE units 1878 patient days, Paper units 1704 patient days	NR	NR	CPOE Units 2, Paper units 1704	NR	Weight 5.19. Risk Ratio,D-L, Random(95%-CI) 0.363(0.070-1.871)	Total pADEs:170 (CPOE);303 (Paper) Risk Ratio,D-L, Random(95%-CI) 0.471(0.312-0.710). Tests for Heterogeneity: I2 69.4%; Q statistic p=0.0059. Overall Effect: z=-3.59, p=0.0003. Total Medication Errors: 8,361 (CPOE); 19,083 (Paper) Overall Risk Ratio, D-L, Random (95%-CI) 0.46 (0.35-0.60). Tests for Heterogeneity: I2 98.8%; Q statistic p < 0.0001 Overall Effect: z = -5.62, p < 0.0001. Medication …	-
LE	511	Nuckols	2014		Colpaert	2006		Belgium	General (NA)	NA	NA	Comparison of similar units	surgical ICU	academic hospital	1 hospital (size not reported)	surgical ICU	NR	NR	-	NR	NR	medication error	Routine pharmacist review of medication orders (paper described blinding of reviewers to baseline versus CPOE conditions)	SR-PADE was defined as injuries to patients due to medication errors. Medication errors were defined as errors in the process of prescribing, transcribing, dispensing, or administration of a medication, which had the potential to or actually did cause harm	NR	1000 patient days	PADR/ 1000 patient days	NR	Mandatory Commercial (Centricity Critical Care Clinisoft; GE Healthcare Europe) CPOE+ Moderate Clinical Decision Support Systems	NR	CPOE units 80 patient days, Paper units 80 patient days	NR	NR	CPOE Units 2, Paper units 12	NR	Weight 6.01. Risk Ratio,D-L, Random(95%-CI) 0.167(0.037-0.745)	Total pADEs:170 (CPOE);303 (Paper) Risk Ratio,D-L, Random(95%-CI) 0.471(0.312-0.710). Tests for Heterogeneity: I2 69.4%; Q statistic p=0.0059. Overall Effect: z=-3.59, p=0.0003. Total Medication Errors: 8,361 (CPOE); 19,083 (Paper) Overall Risk Ratio, D-L, Random (95%-CI) 0.46 (0.35-0.60). Tests for Heterogeneity: I2 98.8%; Q statistic p < 0.0001 Overall Effect: z = -5.62, p < 0.0001. Medication …	-
LE	511	Nuckols	2014		Leung	2012		USA	General (NA)	NA	NA	Pre-post intervention study	Hospital-wide	Community hospital	6 hospitals (100 to 300 beds)	Hospital-wide	NR	NR	-	NR	NR	medication error	Medical record and order review (paper described blinding of reviewers to baseline versus CPOE conditions; Paper described methods for assessing reviewer reliability)	SR-PADE was defined as injuries to patients due to medication errors. Medication errors were defined as errors in the process of prescribing, transcribing, dispensing, or administration of a medication, which had the potential to or actually did cause harm	NR	1000 admissions	PADR/ 1000 admissions	NR	Commercial CPOE+Clinical Decision Support Systems	NR	CPOE units 1000 admissions, Paper units 1000 admissions	NR	NR	CPOE Units 70, Paper units 106	NR	Weight 25.46. Risk Ratio,D-L, Random(95%-CI) 0.660(0.488-0.893)	Total pADEs:170 (CPOE);303 (Paper) Risk Ratio,D-L, Random(95%-CI) 0.471(0.312-0.710). Tests for Heterogeneity: I2 69.4%; Q statistic p=0.0059. Overall Effect: z=-3.59, p=0.0003. Total Medication Errors: 8,361 (CPOE); 19,083 (Paper) Overall Risk Ratio, D-L, Random (95%-CI) 0.46 (0.35-0.60). Tests for Heterogeneity: I2 98.8%; Q statistic p < 0.0001 Overall Effect: z = -5.62, p < 0.0001. Medication …	-
LE	511	Nuckols	2014		Mendendez	2012		Spain	General (NA)	NA	NA	Pre-post intervention study	Hospital wide	academic hospital	1 hospital (200 beds)	NR-Hospital wide	NR	NR	-	NR	NR	medication error	Trigger tool medical record review, incident reporting, and other means	SR-PADE was defined as injuries to patients due to medication errors. Medication errors were defined as errors in the process of prescribing, transcribing, dispensing, or administration of a medication, which had the potential to or actually did cause harm	NR	1000 admissions	PADR/ 1000 admissions	NR	Commercial (Selene; Siemens) CPOE+ Advanced Clinical Decision Support Systems	NR	CPOE units 11347 admissions, Paper units 7001 admissions	NR	NR	CPOE Units 11, Paper units 33	NR	Weight 16.29. Risk Ratio,D-L, Random(95%-CI) 0.206(0.104-0.407)	Total pADEs:170 (CPOE);303 (Paper) Risk Ratio,D-L, Random(95%-CI) 0.471(0.312-0.710). Tests for Heterogeneity: I2 69.4%; Q statistic p=0.0059. Overall Effect: z=-3.59, p=0.0003. Total Medication Errors: 8,361 (CPOE); 19,083 (Paper) Overall Risk Ratio, D-L, Random (95%-CI) 0.46 (0.35-0.60). Tests for Heterogeneity: I2 98.8%; Q statistic p < 0.0001 Overall Effect: z = -5.62, p < 0.0001. Medication …	-
LE	511	Nuckols	2014		Van Doormal	2009		The Nether-lands	General (NA)	NA	NA	Pre-post intervention study	Hospital-medical wards	academic hospital	2 hospitals (1300 and 600 beds)	2 medical wards at each hospital	NR	NR	-	NR	NR	medication error	Medical record and order review	SR-PADE was defined as injuries to patients due to medication errors. Medication errors were defined as errors in the process of prescribing, transcribing, dispensing, or administration of a medication, which had the potential to or actually did cause harm	NR	1000 admissions	PADR/ 1000 admissions	NR	Mandatory commercial CPOE+Basic Clinical Decision Support Systems	NR	CPOE units 603 admissions, Paper units 592 admissions	NR	NR	CPOE Units 44, Paper units 92	NR	Weight 24.09. Risk Ratio,D-L, Random(95%-CI) 0.470(0.328-0.672)	Total pADEs:170 (CPOE);303 (Paper) Risk Ratio,D-L, Random(95%-CI) 0.471(0.312-0.710). Tests for Heterogeneity: I2 69.4%; Q statistic p=0.0059. Overall Effect: z=-3.59, p=0.0003. Total Medication Errors: 8,361 (CPOE); 19,083 (Paper) Overall Risk Ratio, D-L, Random (95%-CI) 0.46 (0.35-0.60). Tests for Heterogeneity: I2 98.8%; Q statistic p < 0.0001 Overall Effect: z = -5.62, p < 0.0001. Medication …	-
LE	511	Nuckols	2014		Weant	2007		USA	General (NA)	NA	NA	Pre-post intervention study	Hospital-Neurosurgical ICU	Public academic hospital	1 hospital (489 beds)	Hospital-Neurosurgical ICU	NR	NR	-	NR	NR	medication error	Routine pharmacist review of medication	SR-PADE was defined as injuries to patients due to medication errors. Medication errors were defined as errors in the process of prescribing, transcribing, dispensing, or administration of a medication, which had the potential to or actually did cause harm	NR	NR	NR	NR	CPOE+Moderate Clinical Decision Support Systems	NR	NR	NR	NR	NR	NR	NR	Note: This study was not included in Meta-analysis. Total pADEs:170 (CPOE);303 (Paper) Risk Ratio,D-L, Random(95%-CI) 0.471(0.312-0.710). Tests for Heterogeneity: I2 69.4%; Q statistic p=0.0059. Overall Effect: z=-3.59, p=0.0003. Total Medication Errors: 8,361 (CPOE); 19,083 (Paper) Overall Risk Ratio, D-L, Random (95%-CI) 0.46 (0.35-0.60). Tests for Heterogeneity: I2 98.8%; Q statistic p < 0.000…	-
	517	Boeker	2014	Aggregate data (more than one study)	Aggregate: de Boer (2013)[10], Klopotowska (2012)[11], Morimoto (2011)[17], Berga Culleré (2009)[16]	NA	2 in The Netherlands, Spain, Japan	General (NA)	-	4	Observational		16 Hospitals (3+3+5+5)	One study included geriatric setting only (Klopotowska (2012)[11]) , hospital type for the others 3 studies were not specified	NR	Surgery or other	NR	NR	Sedatives, antibiotics, antithrombotics-anticoagulants, diuretics, antihypertensives, electrolytes or fluids, antidiabetics analgesics-opiods, analgesics-NSAIDs, other drugs, antipsychotics, cardiovascular drugs, gastrointestinal drugs, antithrombotics-an	only adults: ≤ 57 years 17%, 53–64 years 18%, 65–76 years 32%, ≥ 77 years 33%	≤52 to ≥77 years	Most pADEs resulted from prescribing errors (90%)	Chart review based on triggers/warning signals; assessment by expert panel; direct observation; voluntary incident reports; assessment by physician reviewers; assessment by the research team	ADEs caused by medication errors were deemed preventable (pADEs). [To all pADEs a stage of medication error was attributed. The categorization consisted of five error stages: prescribing (including ordering and monitoring), transcribing, dispensing, admin	NR	ADEs-Triggers used for identification of ADEs were classified as laboratory values, clinical symptoms or both. Assessment of the probability for a causal relationship between an adverse event and a drug was classified as certain, probable/likely and possi	pDAR/ADRs (%); rate per 100 admissions (95%CI)	NR	All patients (surgical + non-surgical)	5367	ADEs 1304	-	-	265/1304	0.203221	-	pDAR per 100 admission: 4.9 (4.3 to 5.6)	-	-	-	-	-	-	-	-	-	-	-	-
	517	Boeker	2014	Aggregate data (more than one study)	Aggregate: de Boer (2013)[10], Morimoto (2011)[17], Berga Culleré (2009)[16]	NA	The Netherlands, Spain, Japan	General (NA)	Surgical	3	Observational		13 Hospitals (3+5+5)	One study included geriatric setting only (Klopotowska (2012)[11]) , hospital type for the others 3 studies were not specified	NR	Surgery or other	NR	NR	Sedatives, antibiotics, antithrombotics-anticoagulants, diuretics, antihypertensives, electrolytes or fluids, antidiabetics analgesics-opiods, analgesics-NSAIDs, other drugs, antipsychotics, cardiovascular drugs, gastrointestinal drugs, antithrombotics-an	NR for the subgroup	≤52 to ≥77 years	Most pADEs resulted from prescribing errors (90%)	Chart review based on triggers/warning signals; assessment by expert panel; direct observation; voluntary incident reports; assessment by physician reviewers; assessment by the research team	ADEs caused by medication errors were deemed preventable (pADEs)	NR	ADEs-Triggers used for identification of ADEs were classified as laboratory values, clinical symptoms or both. Assessment of the probability for a causal relationship between an adverse event and a drug was classified as certain, probable/likely and possi	pDAR/ADRs (%); rate per 100 admissions (95%CI)	NR	Surgical patients	2811	ADEs 643	-	-	119/643	0.18507	-	pDAR per 100 admission: 4.2 (3.5 to 5.1)	-	-	-	-	-	-	-	-	-	-	-	-
	517	Boeker	2014	Aggregate data (more than one study)	Aggregate: Klopotowska (2012)[11], Morimoto (2011)[17], Berga Culleré (2009)[16]	NA	The Netherlands, Spain, Japan	General (NA)	Non-Surgical	3	Observational		13 Hospitals (3+5+5)	One study included geriatric setting only (Klopotowska (2012)[11]) , hospital type for the others 3 studies were not specified	NR	Surgery or other	NR	NR	Sedatives, antibiotics, antithrombotics-anticoagulants, diuretics, antihypertensives, electrolytes or fluids, antidiabetics analgesics-opiods, analgesics-NSAIDs, other drugs, antipsychotics, cardiovascular drugs, gastrointestinal drugs, antithrombotics-an	NR for the subgroup	≤52 to ≥77 years	Most pADEs resulted from prescribing errors (90%)	Chart review based on triggers/warning signals; assessment by expert panel; direct observation; voluntary incident reports; assessment by physician reviewers; assessment by the research team	ADEs caused by medication errors were deemed preventable (pADEs)	NR	ADEs-Triggers used for identification of ADEs were classified as laboratory values, clinical symptoms or both. Assessment of the probability for a causal relationship between an adverse event and a drug was classified as certain, probable/likely and possi	pDAR/ADRs (%); rate per 100 admissions (95%CI)	NR	Non-Surgical	2556	ADEs 661	-	-	146/661	0.220877	-	pDAR per 100 admission: 5.7 (4.8 to 6.8); p=0.024 (comparison of surgical and non-surgical)	-	-	-	-	-	-	-	-	-	-	-	-
	517	Boeker	2014	Aggregate data (more than one study)	de Boer (2013)[10] Klopotowska (2012)[11] Morimoto (2011)[17]	NA	2 in the Netherlands, Japan	General (NA)	Severe ADEs	3	Observational		11 Hospitals (3+3+5)	One study included geriatric setting only (Klopotowska (2012)[11]) , hospital type for the others 2 studies were not specified	NR	Surgery or other	NR	NR	Sedatives	only adults: ≤ 57 years 17%, 53–64 years 18%, 65–76 years 32%, ≥ 77 years 33%	≤52 to ≥77 years	Most pADEs resulted from prescribing errors (90%)	Chart review based on triggers/warning signals; assessment by expert panel; direct observation; voluntary incident reports; assessment by physician reviewers; assessment by the research team	n (%) preventable ADEs among all ADEs, n (%) preventable ADEs among all severe ADEs	NR	n of all ADEs specific to medication type, n of all severe ADEs specific to medication type	n of preventable severe ADEs	NR	All patients (surgical + non-surgical)	3817 patients	All: 89; Severe: 81	-	-	24	-	-	-	-	-	-	-	-	-	-	-	-	-	-	-
	517	Boeker	2014	Aggregate data (more than one study)	de Boer (2013)[10] Klopotowska (2012)[11] Morimoto (2011)[17]	NA	2 in the Netherlands, Japan	General (NA)	Mild ADEs	3	Observational		11 Hospitals (3+3+5)	One study included geriatric setting only (Klopotowska (2012)[11]) , hospital type for the others 2 studies were not specified	NR	Surgery or other	NR	NR	Sedatives	only adults: ≤ 57 years 17%, 53–64 years 18%, 65–76 years 32%, ≥ 77 years 33%	≤52 to ≥77 years	Most pADEs resulted from prescribing errors (90%)	Chart review based on triggers/warning signals; assessment by expert panel; direct observation; voluntary incident reports; assessment by physician reviewers; assessment by the research team	ADEs caused by medication errors were deemed preventable (pADEs)	NR	n with AEDs (Triggers used for identification of ADEs were classified as laboratory values, clinical symptoms or both. Assessment of the probability for a causal relationship between an adverse event and a drug was classified as certain, probable/likely a	n of preventable mild ADEs	NR	All patients (surgical + non-surgical)	3817 patients	All: 89; Mild: 7	-	-	1	-	-	-	-	-	-	-	-	-	-	-	-	-	-	-
	517	Boeker	2014	Aggregate data (more than one study)	de Boer (2013)[10] Klopotowska (2012)[11] Morimoto (2011)[17]	NA	2 in the Netherlands, Japan	General (NA)	Severe ADEs	3	Observational		11 Hospitals (3+3+5)	One study included geriatric setting only (Klopotowska (2012)[11]) , hospital type for the others 2 studies were not specified	NR	Surgery or other	NR	NR	Antibiotics	only adults: ≤ 57 years 17%, 53–64 years 18%, 65–76 years 32%, ≥ 77 years 33%	≤52 to ≥77 years	Most pADEs resulted from prescribing errors (90%)	Chart review based on triggers/warning signals; assessment by expert panel; direct observation; voluntary incident reports; assessment by physician reviewers; assessment by the research team	n (%) preventable ADEs among all ADEs, n (%) preventable ADEs among all severe ADEs	NR	n of all ADEs specific to medication type, n of all severe ADEs specific to medication type	n of preventable severe ADEs	NR	All patients (surgical + non-surgical)	3817 patients	All: 375; Severe: 89	-	-	12	-	-	-	-	-	-	-	-	-	-	-	-	-	-	-
	517	Boeker	2014	Aggregate data (more than one study)	de Boer (2013)[10] Klopotowska (2012)[11] Morimoto (2011)[17]	NA	2 in the Netherlands, Japan	General (NA)	Mild ADEs	3	Observational		11 Hospitals (3+3+5)	One study included geriatric setting only (Klopotowska (2012)[11]) , hospital type for the others 2 studies were not specified	NR	Surgery or other	NR	NR	Antibiotics	only adults: ≤ 57 years 17%, 53–64 years 18%, 65–76 years 32%, ≥ 77 years 33%	≤52 to ≥77 years	Most pADEs resulted from prescribing errors (90%)	Chart review based on triggers/warning signals; assessment by expert panel; direct observation; voluntary incident reports; assessment by physician reviewers; assessment by the research team	n (%) preventable ADEs among all ADEs, n (%) preventable ADEs among all mild ADEs	NR	n of all ADEs specific to medication type, n of all mild ADEs specific to medication type	n of preventable mild ADEs	NR	All patients (surgical + non-surgical)	3817 patients	All: 375, Mild: 252	-	-	9	-	-	-	-	-	-	-	-	-	-	-	-	-	-	-
	517	Boeker	2014	Aggregate data (more than one study)	de Boer (2013)[10] Klopotowska (2012)[11] Morimoto (2011)[17]	NA	2 in the Netherlands, Japan	General (NA)	Severe ADEs	3	Observational		11 Hospitals (3+3+5)	One study included geriatric setting only (Klopotowska (2012)[11]) , hospital type for the others 2 studies were not specified	NR	Surgery or other	NR	NR	Antithrombotics-anticoagulants	only adults: ≤ 57 years 17%, 53–64 years 18%, 65–76 years 32%, ≥ 77 years 33%	≤52 to ≥77 years	Most pADEs resulted from prescribing errors (90%)	Chart review based on triggers/warning signals; assessment by expert panel; direct observation; voluntary incident reports; assessment by physician reviewers; assessment by the research team	n (%) preventable ADEs among all ADEs, n (%) preventable ADEs among all severe ADEs	NR	n of all ADEs specific to medication type, n of all severe ADEs specific to medication type	n of preventable severe ADEs	NR	All patients (surgical + non-surgical)	3817 patients	All: 41; Severe: 22	-	-	9	-	-	-	-	-	-	-	-	-	-	-	-	-	-	-
	517	Boeker	2014	Aggregate data (more than one study)	de Boer (2013)[10] Klopotowska (2012)[11] Morimoto (2011)[17]	NA	2 in the Netherlands, Japan	General (NA)	Mild ADEs	3	Observational		11 Hospitals (3+3+5)	One study included geriatric setting only (Klopotowska (2012)[11]) , hospital type for the others 2 studies were not specified	NR	Surgery or other	NR	NR	Antithrombotics-anticoagulants	only adults: ≤ 57 years 17%, 53–64 years 18%, 65–76 years 32%, ≥ 77 years 33%	≤52 to ≥77 years	Most pADEs resulted from prescribing errors (90%)	Chart review based on triggers/warning signals; assessment by expert panel; direct observation; voluntary incident reports; assessment by physician reviewers; assessment by the research team	n (%) preventable ADEs among all ADEs, n (%) preventable ADEs among all mild ADEs	NR	n of all ADEs specific to medication type, n of all mild ADEs specific to medication type	n of preventable mild ADEs	NR	All patients (surgical + non-surgical)	3817 patients	All: 41, Mild: 13	-	-	5	-	-	-	-	-	-	-	-	-	-	-	-	-	-	-
	517	Boeker	2014	Aggregate data (more than one study)	de Boer (2013)[10] Klopotowska (2012)[11] Morimoto (2011)[17]	NA	2 in the Netherlands, Japan	General (NA)	Severe ADEs	3	Observational		11 Hospitals (3+3+5)	One study included geriatric setting only (Klopotowska (2012)[11]) , hospital type for the others 2 studies were not specified	NR	Surgery or other	NR	NR	Diuretics	only adults: ≤ 57 years 17%, 53–64 years 18%, 65–76 years 32%, ≥ 77 years 33%	≤52 to ≥77 years	Most pADEs resulted from prescribing errors (90%)	Chart review based on triggers/warning signals; assessment by expert panel; direct observation; voluntary incident reports; assessment by physician reviewers; assessment by the research team	n (%) preventable ADEs among all ADEs, n (%) preventable ADEs among all severe ADEs	NR	n of all ADEs specific to medication type, n of all severe ADEs specific to medication type	n of preventable severe ADEs	NR	All patients (surgical + non-surgical)	3817 patients	All: 35, Severe: 18	-	-	7	-	-	-	-	-	-	-	-	-	-	-	-	-	-	-
	517	Boeker	2014	Aggregate data (more than one study)	de Boer (2013)[10] Klopotowska (2012)[11] Morimoto (2011)[17]	NA	2 in the Netherlands, Japan	General (NA)	Mild ADEs	3	Observational		11 Hospitals (3+3+5)	One study included geriatric setting only (Klopotowska (2012)[11]) , hospital type for the others 2 studies were not specified	NR	Surgery or other	NR	NR	Diuretics	only adults: ≤ 57 years 17%, 53–64 years 18%, 65–76 years 32%, ≥ 77 years 33%	≤52 to ≥77 years	Most pADEs resulted from prescribing errors (90%)	Chart review based on triggers/warning signals; assessment by expert panel; direct observation; voluntary incident reports; assessment by physician reviewers; assessment by the research team	n (%) preventable ADEs among all ADEs, n (%) preventable ADEs among all mild ADEs	NR	n of all ADEs specific to medication type, n of all mild ADEs specific to medication type	n of preventable mild ADEs	NR	All patients (surgical + non-surgical)	3817 patients	All: 35, Mild: 9	-	-	2	-	-	-	-	-	-	-	-	-	-	-	-	-	-	-
	517	Boeker	2014	Aggregate data (more than one study)	de Boer (2013)[10] Klopotowska (2012)[11] Morimoto (2011)[17]	NA	2 in the Netherlands, Japan	General (NA)	Severe ADEs	3	Observational		11 Hospitals (3+3+5)	One study included geriatric setting only (Klopotowska (2012)[11]) , hospital type for the others 2 studies were not specified	NR	Surgery or other	NR	NR	Antihypertensives	only adults: ≤ 57 years 17%, 53–64 years 18%, 65–76 years 32%, ≥ 77 years 33%	≤52 to ≥77 years	Most pADEs resulted from prescribing errors (90%)	Chart review based on triggers/warning signals; assessment by expert panel; direct observation; voluntary incident reports; assessment by physician reviewers; assessment by the research team	n (%) preventable ADEs among all ADEs, n (%) preventable ADEs among all severe ADEs	NR	n of all ADEs specific to medication type, n of all severe ADEs specific to medication type	n of preventable severe ADEs	NR	All patients (surgical + non-surgical)	3817 patients	All: 56; Severe: 24	-	-	6	-	-	-	-	-	-	-	-	-	-	-	-	-	-	-
	517	Boeker	2014	Aggregate data (more than one study)	de Boer (2013)[10] Klopotowska (2012)[11] Morimoto (2011)[17]	NA	2 in the Netherlands, Japan	General (NA)	Mild ADEs	3	Observational		11 Hospitals (3+3+5)	One study included geriatric setting only (Klopotowska (2012)[11]) , hospital type for the others 2 studies were not specified	NR	Surgery or other	NR	NR	Antihypertensives	only adults: ≤ 57 years 17%, 53–64 years 18%, 65–76 years 32%, ≥ 77 years 33%	≤52 to ≥77 years	Most pADEs resulted from prescribing errors (90%)	Chart review based on triggers/warning signals; assessment by expert panel; direct observation; voluntary incident reports; assessment by physician reviewers; assessment by the research team	n (%) preventable ADEs among all ADEs, n (%) preventable ADEs among all mild ADEs	NR	n of all ADEs specific to medication type, n of all mild ADEs specific to medication type	n of preventable mild ADEs	NR	All patients (surgical + non-surgical)	3817 patients	All: 56; Mild: 26	-	-	5	-	-	-	-	-	-	-	-	-	-	-	-	-	-	-
	517	Boeker	2014	Aggregate data (more than one study)	de Boer (2013)[10] Klopotowska (2012)[11] Morimoto (2011)[17]	NA	2 in the Netherlands, Japan	General (NA)	Severe ADEs	3	Observational		11 Hospitals (3+3+5)	One study included geriatric setting only (Klopotowska (2012)[11]) , hospital type for the others 2 studies were not specified	NR	Surgery or other	NR	NR	Electrolytes or fluids	only adults: ≤ 57 years 17%, 53–64 years 18%, 65–76 years 32%, ≥ 77 years 33%	≤52 to ≥77 years	Most pADEs resulted from prescribing errors (90%)	Chart review based on triggers/warning signals; assessment by expert panel; direct observation; voluntary incident reports; assessment by physician reviewers; assessment by the research team	n (%) preventable ADEs among all ADEs, n (%) preventable ADEs among all severe ADEs	NR	n of all ADEs specific to medication type, n of all severe ADEs specific to medication type	n of preventable severe ADEs	NR	All patients (surgical + non-surgical)	3817 patients	All: 28; Severe: 2	-	-	2	-	-	-	-	-	-	-	-	-	-	-	-	-	-	-
	517	Boeker	2014	Aggregate data (more than one study)	de Boer (2013)[10] Klopotowska (2012)[11] Morimoto (2011)[17]	NA	2 in the Netherlands, Japan	General (NA)	Mild ADEs	3	Observational		11 Hospitals (3+3+5)	One study included geriatric setting only (Klopotowska (2012)[11]) , hospital type for the others 2 studies were not specified	NR	Surgery or other	NR	NR	Electrolytes or fluids	only adults: ≤ 57 years 17%, 53–64 years 18%, 65–76 years 32%, ≥ 77 years 33%	≤52 to ≥77 years	Most pADEs resulted from prescribing errors (90%)	Chart review based on triggers/warning signals; assessment by expert panel; direct observation; voluntary incident reports; assessment by physician reviewers; assessment by the research team	n (%) preventable ADEs among all ADEs, n (%) preventable ADEs among all mild ADEs	NR	n of all ADEs specific to medication type, n of all mild ADEs specific to medication type	n of preventable mild ADEs	NR	All patients (surgical + non-surgical)	3817 patients	All: 28; Mild: 24	-	-	23	-	-	-	-	-	-	-	-	-	-	-	-	-	-	-
	517	Boeker	2014	Aggregate data (more than one study)	de Boer (2013)[10] Klopotowska (2012)[11] Morimoto (2011)[17]	NA	2 in the Netherlands, Japan	General (NA)	Severe ADEs	3	Observational		11 Hospitals (3+3+5)	One study included geriatric setting only (Klopotowska (2012)[11]) , hospital type for the others 2 studies were not specified	NR	Surgery or other	NR	NR	Antidiabetics	only adults: ≤ 57 years 17%, 53–64 years 18%, 65–76 years 32%, ≥ 77 years 33%	≤52 to ≥77 years	Most pADEs resulted from prescribing errors (90%)	Chart review based on triggers/warning signals; assessment by expert panel; direct observation; voluntary incident reports; assessment by physician reviewers; assessment by the research team	n (%) preventable ADEs among all ADEs, n (%) preventable ADEs among all severe ADEs	NR	n of all ADEs specific to medication type, n of all severe ADEs specific to medication type	n of preventable severe ADEs	NR	All patients (surgical + non-surgical)	3817 patients	All: 25, Severe: 11	-	-	6	-	-	-	-	-	-	-	-	-	-	-	-	-	-	-
	517	Boeker	2014	Aggregate data (more than one study)	de Boer (2013)[10] Klopotowska (2012)[11] Morimoto (2011)[17]	NA	2 in the Netherlands, Japan	General (NA)	Mild ADEs	3	Observational		11 Hospitals (3+3+5)	One study included geriatric setting only (Klopotowska (2012)[11]) , hospital type for the others 2 studies were not specified	NR	Surgery or other	NR	NR	Antidiabetics	only adults: ≤ 57 years 17%, 53–64 years 18%, 65–76 years 32%, ≥ 77 years 33%	≤52 to ≥77 years	Most pADEs resulted from prescribing errors (90%)	Chart review based on triggers/warning signals; assessment by expert panel; direct observation; voluntary incident reports; assessment by physician reviewers; assessment by the research team	n (%) preventable ADEs among all ADEs, n (%) preventable ADEs among all mild ADEs	NR	n of all ADEs specific to medication type, n of all mild ADEs specific to medication type	n of preventable mild ADEs	NR	All patients (surgical + non-surgical)	3817 patients	All: 25, Mild: 8	-	-	2	-	-	-	-	-	-	-	-	-	-	-	-	-	-	-
	517	Boeker	2014	Aggregate data (more than one study)	de Boer (2013)[10] Klopotowska (2012)[11] Morimoto (2011)[17]	NA	2 in the Netherlands, Japan	General (NA)	Severe ADEs	3	Observational		11 Hospitals (3+3+5)	One study included geriatric setting only (Klopotowska (2012)[11]) , hospital type for the others 2 studies were not specified	NR	Surgery or other	NR	NR	Analgesics - opiods	only adults: ≤ 57 years 17%, 53–64 years 18%, 65–76 years 32%, ≥ 77 years 33%	≤52 to ≥77 years	Most pADEs resulted from prescribing errors (90%)	Chart review based on triggers/warning signals; assessment by expert panel; direct observation; voluntary incident reports; assessment by physician reviewers; assessment by the research team	n (%) preventable ADEs among all ADEs, n (%) preventable ADEs among all severe ADEs	NR	n of all ADEs specific to medication type, n of all severe ADEs specific to medication type	n of preventable severe ADEs	NR	All patients (surgical + non-surgical)	3817 patients	All: 143; Severe: 21	-	-	4	-	-	-	-	-	-	-	-	-	-	-	-	-	-	-
	517	Boeker	2014	Aggregate data (more than one study)	de Boer (2013)[10] Klopotowska (2012)[11] Morimoto (2011)[17]	NA	2 in the Netherlands, Japan	General (NA)	Mild ADEs	3	Observational		11 Hospitals (3+3+5)	One study included geriatric setting only (Klopotowska (2012)[11]) , hospital type for the others 2 studies were not specified	NR	Surgery or other	NR	NR	Analgesics - opiods	only adults: ≤ 57 years 17%, 53–64 years 18%, 65–76 years 32%, ≥ 77 years 33%	≤52 to ≥77 years	Most pADEs resulted from prescribing errors (90%)	Chart review based on triggers/warning signals; assessment by expert panel; direct observation; voluntary incident reports; assessment by physician reviewers; assessment by the research team	n (%) preventable ADEs among all ADEs, n (%) preventable ADEs among all mild ADEs	NR	n of all ADEs specific to medication type, n of all mild ADEs specific to medication type	n of preventable mild ADEs	NR	All patients (surgical + non-surgical)	3817 patients	All: 143; Mild: 101	-	-	6	-	-	-	-	-	-	-	-	-	-	-	-	-	-	-
	517	Boeker	2014	Aggregate data (more than one study)	de Boer (2013)[10] Klopotowska (2012)[11] Morimoto (2011)[17]	NA	2 in the Netherlands, Japan	General (NA)	Severe ADEs	3	Observational		11 Hospitals (3+3+5)	One study included geriatric setting only (Klopotowska (2012)[11]) , hospital type for the others 2 studies were not specified	NR	Surgery or other	NR	NR	Analgesics - NSAIDs	only adults: ≤ 57 years 17%, 53–64 years 18%, 65–76 years 32%, ≥ 77 years 33%	≤52 to ≥77 years	Most pADEs resulted from prescribing errors (90%)	Chart review based on triggers/warning signals; assessment by expert panel; direct observation; voluntary incident reports; assessment by physician reviewers; assessment by the research team	n (%) preventable ADEs among all ADEs, n (%) preventable ADEs among all severe ADEs	NR	n of all ADEs specific to medication type, n of all severe ADEs specific to medication type	n of preventable severe ADEs	NR	All patients (surgical + non-surgical)	3817 patients	All: 90; Severe: 40	-	-	4	-	-	-	-	-	-	-	-	-	-	-	-	-	-	-
	517	Boeker	2014	Aggregate data (more than one study)	de Boer (2013)[10] Klopotowska (2012)[11] Morimoto (2011)[17]	NA	2 in the Netherlands, Japan	General (NA)	Mild ADEs	3	Observational		11 Hospitals (3+3+5)	One study included geriatric setting only (Klopotowska (2012)[11]) , hospital type for the others 2 studies were not specified	NR	Surgery or other	NR	NR	Analgesics - NSAIDs	only adults: ≤ 57 years 17%, 53–64 years 18%, 65–76 years 32%, ≥ 77 years 33%	≤52 to ≥77 years	Most pADEs resulted from prescribing errors (90%)	Chart review based on triggers/warning signals; assessment by expert panel; direct observation; voluntary incident reports; assessment by physician reviewers; assessment by the research team	n (%) preventable ADEs among all ADEs, n (%) preventable ADEs among all mild ADEs	NR	n of all ADEs specific to medication type, n of all mild ADEs specific to medication type	n of preventable mild ADEs	NR	All patients (surgical + non-surgical)	3817 patients	All: 90; Mild: 35	-	-	6	-	-	-	-	-	-	-	-	-	-	-	-	-	-	-
	517	Boeker	2014	Aggregate data (more than one study)	de Boer (2013)[10] Klopotowska (2012)[11] Morimoto (2011)[17]	NA	2 in the Netherlands, Japan	General (NA)	Severe ADEs	3	Observational		11 Hospitals (3+3+5)	One study included geriatric setting only (Klopotowska (2012)[11]) , hospital type for the others 2 studies were not specified	NR	Surgery or other	NR	NR	Other drugs	only adults: ≤ 57 years 17%, 53–64 years 18%, 65–76 years 32%, ≥ 77 years 33%	≤52 to ≥77 years	Most pADEs resulted from prescribing errors (90%)	Chart review based on triggers/warning signals; assessment by expert panel; direct observation; voluntary incident reports; assessment by physician reviewers; assessment by the research team	n (%) preventable ADEs among all ADEs, n (%) preventable ADEs among all severe ADEs	NR	n of all ADEs specific to medication type, n of all severe ADEs specific to medication type	n of preventable severe ADEs	NR	All patients (surgical + non-surgical)	3817 patients	All: 163; Severe: 34	-	-	3	-	-	-	-	-	-	-	-	-	-	-	-	-	-	-
	517	Boeker	2014	Aggregate data (more than one study)	de Boer (2013)[10] Klopotowska (2012)[11] Morimoto (2011)[17]	NA	2 in the Netherlands, Japan	General (NA)	Mild ADEs	3	Observational		11 Hospitals (3+3+5)	One study included geriatric setting only (Klopotowska (2012)[11]) , hospital type for the others 2 studies were not specified	NR	Surgery or other	NR	NR	Other drugs	only adults: ≤ 57 years 17%, 53–64 years 18%, 65–76 years 32%, ≥ 77 years 33%	≤52 to ≥77 years	Most pADEs resulted from prescribing errors (90%)	Chart review based on triggers/warning signals; assessment by expert panel; direct observation; voluntary incident reports; assessment by physician reviewers; assessment by the research team	n (%) preventable ADEs among all ADEs, n (%) preventable ADEs among all mild ADEs	NR	n of all ADEs specific to medication type, n of all mild ADEs specific to medication type	n of preventable mild ADEs	NR	All patients (surgical + non-surgical)	3817 patients	All: 163; Mild: 73	-	-	9	-	-	-	-	-	-	-	-	-	-	-	-	-	-	-
	517	Boeker	2014	Aggregate data (more than one study)	de Boer (2013)[10] Klopotowska (2012)[11] Morimoto (2011)[17]	NA	2 in the Netherlands, Japan	General (NA)	Severe ADEs	3	Observational		11 Hospitals (3+3+5)	One study included geriatric setting only (Klopotowska (2012)[11]) , hospital type for the others 2 studies were not specified	NR	Surgery or other	NR	NR	Antipsychotics	only adults: ≤ 57 years 17%, 53–64 years 18%, 65–76 years 32%, ≥ 77 years 33%	≤52 to ≥77 years	Most pADEs resulted from prescribing errors (90%)	Chart review based on triggers/warning signals; assessment by expert panel; direct observation; voluntary incident reports; assessment by physician reviewers; assessment by the research team	n (%) preventable ADEs among all ADEs, n (%) preventable ADEs among all severe ADEs	NR	n of all ADEs specific to medication type, n of all severe ADEs specific to medication type	n of preventable severe ADEs	NR	All patients (surgical + non-surgical)	3817 patients	All: 26; Severe: 17	-	-	3	-	-	-	-	-	-	-	-	-	-	-	-	-	-	-
	517	Boeker	2014	Aggregate data (more than one study)	de Boer (2013)[10] Klopotowska (2012)[11] Morimoto (2011)[17]	NA	2 in the Netherlands, Japan	General (NA)	Mild ADEs	3	Observational		11 Hospitals (3+3+5)	One study included geriatric setting only (Klopotowska (2012)[11]) , hospital type for the others 2 studies were not specified	NR	Surgery or other	NR	NR	Antipsychotics	only adults: ≤ 57 years 17%, 53–64 years 18%, 65–76 years 32%, ≥ 77 years 33%	≤52 to ≥77 years	Most pADEs resulted from prescribing errors (90%)	Chart review based on triggers/warning signals; assessment by expert panel; direct observation; voluntary incident reports; assessment by physician reviewers; assessment by the research team	n (%) preventable ADEs among all ADEs, n (%) preventable ADEs among all mild ADEs	NR	n of all ADEs specific to medication type, n of all mild ADEs specific to medication type	n of preventable mild ADEs	NR	All patients (surgical + non-surgical)	3817 patients	All: 26; Mild: 6	-	-	1	-	-	-	-	-	-	-	-	-	-	-	-	-	-	-
	517	Boeker	2014	Aggregate data (more than one study)	de Boer (2013)[10] Klopotowska (2012)[11] Morimoto (2011)[17]	NA	2 in the Netherlands, Japan	General (NA)	Severe ADEs	3	Observational		11 Hospitals (3+3+5)	One study included geriatric setting only (Klopotowska (2012)[11]) , hospital type for the others 2 studies were not specified	NR	Surgery or other	NR	NR	Cardiovascular drugs	only adults: ≤ 57 years 17%, 53–64 years 18%, 65–76 years 32%, ≥ 77 years 33%	≤52 to ≥77 years	Most pADEs resulted from prescribing errors (90%)	Chart review based on triggers/warning signals; assessment by expert panel; direct observation; voluntary incident reports; assessment by physician reviewers; assessment by the research team	n (%) preventable ADEs among all ADEs, n (%) preventable ADEs among all severe ADEs	NR	n of all ADEs specific to medication type, n of all severe ADEs specific to medication type	n of preventable severe ADEs	NR	All patients (surgical + non-surgical)	3817 patients	All: 25; Severe: 8	-	-	2	-	-	-	-	-	-	-	-	-	-	-	-	-	-	-
	517	Boeker	2014	Aggregate data (more than one study)	de Boer (2013)[10] Klopotowska (2012)[11] Morimoto (2011)[17]	NA	2 in the Netherlands, Japan	General (NA)	Mild ADEs	3	Observational		11 Hospitals (3+3+5)	One study included geriatric setting only (Klopotowska (2012)[11]) , hospital type for the others 2 studies were not specified	NR	Surgery or other	NR	NR	Cardiovascular drugs	only adults: ≤ 57 years 17%, 53–64 years 18%, 65–76 years 32%, ≥ 77 years 33%	≤52 to ≥77 years	Most pADEs resulted from prescribing errors (90%)	Chart review based on triggers/warning signals; assessment by expert panel; direct observation; voluntary incident reports; assessment by physician reviewers; assessment by the research team	n (%) preventable ADEs among all ADEs, n (%) preventable ADEs among all mild ADEs	NR	n of all ADEs specific to medication type, n of all mild ADEs specific to medication type	n of preventable mild ADEs	NR	All patients (surgical + non-surgical)	3817 patients	All: 25; Mild: 8	-	-	0	-	-	-	-	-	-	-	-	-	-	-	-	-	-	-
	517	Boeker	2014	Aggregate data (more than one study)	de Boer (2013)[10] Klopotowska (2012)[11] Morimoto (2011)[17]	NA	2 in the Netherlands, Japan	General (NA)	Severe ADEs	3	Observational		11 Hospitals (3+3+5)	One study included geriatric setting only (Klopotowska (2012)[11]) , hospital type for the others 2 studies were not specified	NR	Surgery or other	NR	NR	Gastrointestinal drugs	only adults: ≤ 57 years 17%, 53–64 years 18%, 65–76 years 32%, ≥ 77 years 33%	≤52 to ≥77 years	Most pADEs resulted from prescribing errors (90%)	Chart review based on triggers/warning signals; assessment by expert panel; direct observation; voluntary incident reports; assessment by physician reviewers; assessment by the research team	n (%) preventable ADEs among all ADEs, n (%) preventable ADEs among all severe ADEs	NR	n of all ADEs specific to medication type, n of all severe ADEs specific to medication type	n of preventable severe ADEs	NR	All patients (surgical + non-surgical)	3817 patients	All: 123; Severe: 13	-	-	0	-	-	-	-	-	-	-	-	-	-	-	-	-	-	-
	517	Boeker	2014	Aggregate data (more than one study)	de Boer (2013)[10] Klopotowska (2012)[11] Morimoto (2011)[17]	NA	2 in the Netherlands, Japan	General (NA)	Mild ADEs	3	Observational		11 Hospitals (3+3+5)	One study included geriatric setting only (Klopotowska (2012)[11]) , hospital type for the others 2 studies were not specified	NR	Surgery or other	NR	NR	Gastrointestinal drugs	only adults: ≤ 57 years 17%, 53–64 years 18%, 65–76 years 32%, ≥ 77 years 33%	≤52 to ≥77 years	Most pADEs resulted from prescribing errors (90%)	Chart review based on triggers/warning signals; assessment by expert panel; direct observation; voluntary incident reports; assessment by physician reviewers; assessment by the research team	n (%) preventable ADEs among all ADEs, n (%) preventable ADEs among all mild ADEs	NR	n of all ADEs specific to medication type, n of all mild ADEs specific to medication type	n of preventable mild ADEs	NR	All patients (surgical + non-surgical)	3817 patients	All: 123; Mild: 103	-	-	4	-	-	-	-	-	-	-	-	-	-	-	-	-	-	-
	517	Boeker	2014	Aggregate data (more than one study)	de Boer (2013)[10] Klopotowska (2012)[11] Morimoto (2011)[17]	NA	2 in the Netherlands, Japan	General (NA)	Severe ADEs	3	Observational		11 Hospitals (3+3+5)	One study included geriatric setting only (Klopotowska (2012)[11]) , hospital type for the others 2 studies were not specified	NR	Surgery or other	NR	NR	Antithrombotics-antiplatelets	only adults: ≤ 57 years 17%, 53–64 years 18%, 65–76 years 32%, ≥ 77 years 33%	≤52 to ≥77 years	Most pADEs resulted from prescribing errors (90%)	Chart review based on triggers/warning signals; assessment by expert panel; direct observation; voluntary incident reports; assessment by physician reviewers; assessment by the research team	n (%) preventable ADEs among all ADEs, n (%) preventable ADEs among all severe ADEs	NR	n of all ADEs specific to medication type, n of all severe ADEs specific to medication type	n of preventable severe ADEs	NR	All patients (surgical + non-surgical)	3817 patients	All: 19; Severe: 5	-	-	0	-	-	-	-	-	-	-	-	-	-	-	-	-	-	-
	517	Boeker	2014	Aggregate data (more than one study)	de Boer (2013)[10] Klopotowska (2012)[11] Morimoto (2011)[17]	NA	2 in the Netherlands, Japan	General (NA)	Mild ADEs	3	Observational		11 Hospitals (3+3+5)	One study included geriatric setting only (Klopotowska (2012)[11]) , hospital type for the others 2 studies were not specified	NR	Surgery or other	NR	NR	Antithrombotics-antiplatelets	only adults: ≤ 57 years 17%, 53–64 years 18%, 65–76 years 32%, ≥ 77 years 33%	≤52 to ≥77 years	Most pADEs resulted from prescribing errors (90%)	Chart review based on triggers/warning signals; assessment by expert panel; direct observation; voluntary incident reports; assessment by physician reviewers; assessment by the research team	n (%) preventable ADEs among all ADEs, n (%) preventable ADEs among all mild ADEs	NR	n of all ADEs specific to medication type, n of all mild ADEs specific to medication type	n of preventable mild ADEs	NR	All patients (surgical + non-surgical)	3817 patients	All: 19; Mild: 13	-	-	2	-	-	-	-	-	-	-	-	-	-	-	-	-	-	-
	517	Boeker	2014	Aggregate data (more than one study)	de Boer (2013)[10] Klopotowska (2012)[11] Morimoto (2011)[17]	NA	2 in the Netherlands, Japan	General (NA)	Severe ADEs	3	Observational		11 Hospitals (3+3+5)	One study included geriatric setting only (Klopotowska (2012)[11]) , hospital type for the others 2 studies were not specified	NR	Surgery or other	NR	NR	Nutritional agents and vitamins	only adults: ≤ 57 years 17%, 53–64 years 18%, 65–76 years 32%, ≥ 77 years 33%	≤52 to ≥77 years	Most pADEs resulted from prescribing errors (90%)	Chart review based on triggers/warning signals; assessment by expert panel; direct observation; voluntary incident reports; assessment by physician reviewers; assessment by the research team	n (%) preventable ADEs among all ADEs, n (%) preventable ADEs among all severe ADEs	NR	n of all ADEs specific to medication type, n of all severe ADEs specific to medication type	n of preventable severe ADEs	NR	All patients (surgical + non-surgical)	3817 patients	All: 13; Severe: 1	-	-	0	-	-	-	-	-	-	-	-	-	-	-	-	-	-	-
	517	Boeker	2014	Aggregate data (more than one study)	de Boer (2013)[10] Klopotowska (2012)[11] Morimoto (2011)[17]	NA	2 in the Netherlands, Japan	General (NA)	Mild ADEs	3	Observational		11 Hospitals (3+3+5)	One study included geriatric setting only (Klopotowska (2012)[11]) , hospital type for the others 2 studies were not specified	NR	Surgery or other	NR	NR	Nutritional agents and vitamins	only adults: ≤ 57 years 17%, 53–64 years 18%, 65–76 years 32%, ≥ 77 years 33%	≤52 to ≥77 years	Most pADEs resulted from prescribing errors (90%)	Chart review based on triggers/warning signals; assessment by expert panel; direct observation; voluntary incident reports; assessment by physician reviewers; assessment by the research team	n (%) preventable ADEs among all ADEs, n (%) preventable ADEs among all mild ADEs	NR	n of all ADEs specific to medication type, n of all mild ADEs specific to medication type	n of preventable mild ADEs	NR	All patients (surgical + non-surgical)	3817 patients	All: 13; Mild: 8	-	-	2	-	-	-	-	-	-	-	-	-	-	-	-	-	-	-
	517	Boeker	2014	Aggregate data (more than one study)	de Boer (2013)[10] Klopotowska (2012)[11] Morimoto (2011)[17]	NA	2 in the Netherlands, Japan	General (NA)	Severe ADEs	3	Observational		11 Hospitals (3+3+5)	One study included geriatric setting only (Klopotowska (2012)[11]) , hospital type for the others 2 studies were not specified	NR	Surgery or other	NR	NR	Anaesthetics	only adults: ≤ 57 years 17%, 53–64 years 18%, 65–76 years 32%, ≥ 77 years 33%	≤52 to ≥77 years	Most pADEs resulted from prescribing errors (90%)	Chart review based on triggers/warning signals; assessment by expert panel; direct observation; voluntary incident reports; assessment by physician reviewers; assessment by the research team	n (%) preventable ADEs among all ADEs, n (%) preventable ADEs among all severe ADEs	NR	n of all ADEs specific to medication type, n of all severe ADEs specific to medication type	n of preventable severe ADEs	NR	All patients (surgical + non-surgical)	3817 patients	All: 21: Severe: 2	-	-	0	-	-	-	-	-	-	-	-	-	-	-	-	-	-	-
	517	Boeker	2014	Aggregate data (more than one study)	de Boer (2013)[10] Klopotowska (2012)[11] Morimoto (2011)[17]	NA	2 in the Netherlands, Japan	General (NA)	Mild ADEs	3	Observational		11 Hospitals (3+3+5)	One study included geriatric setting only (Klopotowska (2012)[11]) , hospital type for the others 2 studies were not specified	NR	Surgery or other	NR	NR	Anaesthetics	only adults: ≤ 57 years 17%, 53–64 years 18%, 65–76 years 32%, ≥ 77 years 33%	≤52 to ≥77 years	Most pADEs resulted from prescribing errors (90%)	Chart review based on triggers/warning signals; assessment by expert panel; direct observation; voluntary incident reports; assessment by physician reviewers; assessment by the research team	n (%) preventable ADEs among all ADEs, n (%) preventable ADEs among all mild ADEs	NR	n of all ADEs specific to medication type, n of all mild ADEs specific to medication type	n of preventable mild ADEs	NR	All patients (surgical + non-surgical)	3817 patients	All: 21; Mild: 11	-	-	0	-	-	-	-	-	-	-	-	-	-	-	-	-	-	-
	517	Boeker	2014	Aggregate data (more than one study)	de Boer (2013)[10] Klopotowska (2012)[11] Morimoto (2011)[17]	NA	2 in the Netherlands, Japan	General (NA)	Severe ADEs	3	Observational		11 Hospitals (3+3+5)	One study included geriatric setting only (Klopotowska (2012)[11]) , hospital type for the others 2 studies were not specified	NR	Surgery or other	NR	NR	Antiepileptics	only adults: ≤ 57 years 17%, 53–64 years 18%, 65–76 years 32%, ≥ 77 years 33%	≤52 to ≥77 years	Most pADEs resulted from prescribing errors (90%)	Chart review based on triggers/warning signals; assessment by expert panel; direct observation; voluntary incident reports; assessment by physician reviewers; assessment by the research team	n (%) preventable ADEs among all ADEs, n (%) preventable ADEs among all severe ADEs	NR	n of all ADEs specific to medication type, n of all severe ADEs specific to medication type	n of preventable severe ADEs	NR	All patients (surgical + non-surgical)	3817 patients	All: 13; Severe: 4	-	-	0	-	-	-	-	-	-	-	-	-	-	-	-	-	-	-
	517	Boeker	2014	Aggregate data (more than one study)	de Boer (2013)[10] Klopotowska (2012)[11] Morimoto (2011)[17]	NA	2 in the Netherlands, Japan	General (NA)	Mild ADEs	3	Observational		11 Hospitals (3+3+5)	One study included geriatric setting only (Klopotowska (2012)[11]) , hospital type for the others 2 studies were not specified	NR	Surgery or other	NR	NR	Antiepileptics	only adults: ≤ 57 years 17%, 53–64 years 18%, 65–76 years 32%, ≥ 77 years 33%	≤52 to ≥77 years	Most pADEs resulted from prescribing errors (90%)	Chart review based on triggers/warning signals; assessment by expert panel; direct observation; voluntary incident reports; assessment by physician reviewers; assessment by the research team	n (%) preventable ADEs among all ADEs, n (%) preventable ADEs among all mild ADEs	NR	n of all ADEs specific to medication type, n of all mild ADEs specific to medication type	n of preventable mild ADEs	NR	All patients (surgical + non-surgical)	3817 patients	All: 13; Mild: 6	-	-	0	-	-	-	-	-	-	-	-	-	-	-	-	-	-	-
	517	Boeker	2014	Aggregate data (more than one study)	de Boer (2013)[10] Klopotowska (2012)[11] Morimoto (2011)[17]	NA	2 in the Netherlands, Japan	General (NA)	Severe ADEs	3	Observational		11 Hospitals (3+3+5)	One study included geriatric setting only (Klopotowska (2012)[11]) , hospital type for the others 2 studies were not specified	NR	Surgery or other	NR	NR	Combination of medication	only adults: ≤ 57 years 17%, 53–64 years 18%, 65–76 years 32%, ≥ 77 years 33%	≤52 to ≥77 years	Most pADEs resulted from prescribing errors (90%)	Chart review based on triggers/warning signals; assessment by expert panel; direct observation; voluntary incident reports; assessment by physician reviewers; assessment by the research team	n (%) preventable ADEs among all ADEs, n (%) preventable ADEs among all severe ADEs	NR	n of all ADEs specific to medication type, n of all severe ADEs specific to medication type	n of preventable severe ADEs	NR	All patients (surgical + non-surgical)	3817 patients	All: 12; Severe: 0	-	-	0	-	-	-	-	-	-	-	-	-	-	-	-	-	-	-
	517	Boeker	2014	Aggregate data (more than one study)	de Boer (2013)[10] Klopotowska (2012)[11] Morimoto (2011)[17]	NA	2 in the Netherlands, Japan	General (NA)	Mild ADEs	3	Observational		11 Hospitals (3+3+5)	One study included geriatric setting only (Klopotowska (2012)[11]) , hospital type for the others 2 studies were not specified	NR	Surgery or other	NR	NR	Combination of medication	only adults: ≤ 57 years 17%, 53–64 years 18%, 65–76 years 32%, ≥ 77 years 33%	≤52 to ≥77 years	Most pADEs resulted from prescribing errors (90%)	Chart review based on triggers/warning signals; assessment by expert panel; direct observation; voluntary incident reports; assessment by physician reviewers; assessment by the research team	n (%) preventable ADEs among all ADEs, n (%) preventable ADEs among all mild ADEs	NR	n of all ADEs specific to medication type, n of all mild ADEs specific to medication type	n of preventable mild ADEs	NR	All patients (surgical + non-surgical)	3817 patients	All: 12; Mild: 10	-	-	0	-	-	-	-	-	-	-	-	-	-	-	-	-	-	-
	517	Boeker	2014	Aggregate data (more than one study)	de Boer (2013)[10] Klopotowska (2012)[11] Morimoto (2011)[17]	NA	2 in the Netherlands, Japan	General (NA)	Severe ADEs	3	Observational		11 Hospitals (3+3+5)	One study included geriatric setting only (Klopotowska (2012)[11]) , hospital type for the others 2 studies were not specified	NR	Surgery or other	NR	NR	Antifungals	only adults: ≤ 57 years 17%, 53–64 years 18%, 65–76 years 32%, ≥ 77 years 33%	≤52 to ≥77 years	Most pADEs resulted from prescribing errors (90%)	Chart review based on triggers/warning signals; assessment by expert panel; direct observation; voluntary incident reports; assessment by physician reviewers; assessment by the research team	n (%) preventable ADEs among all ADEs, n (%) preventable ADEs among all severe ADEs	NR	n of all ADEs specific to medication type, n of all severe ADEs specific to medication type	n of preventable severe ADEs	NR	All patients (surgical + non-surgical)	3817 patients	All: 4; Severe: 0	-	-	0	-	-	-	-	-	-	-	-	-	-	-	-	-	-	-
	517	Boeker	2014	Aggregate data (more than one study)	de Boer (2013)[10] Klopotowska (2012)[11] Morimoto (2011)[17]	NA	2 in the Netherlands, Japan	General (NA)	Mild ADEs	3	Observational		11 Hospitals (3+3+5)	One study included geriatric setting only (Klopotowska (2012)[11]) , hospital type for the others 2 studies were not specified	NR	Surgery or other	NR	NR	Antifungals	only adults: ≤ 57 years 17%, 53–64 years 18%, 65–76 years 32%, ≥ 77 years 33%	≤52 to ≥77 years	Most pADEs resulted from prescribing errors (90%)	Chart review based on triggers/warning signals; assessment by expert panel; direct observation; voluntary incident reports; assessment by physician reviewers; assessment by the research team	n (%) preventable ADEs among all ADEs, n (%) preventable ADEs among all mild ADEs	NR	n of all ADEs specific to medication type, n of all mild ADEs specific to medication type	n of preventable mild ADEs	NR	All patients (surgical + non-surgical)	3817 patients	All: 4; Mild 2	-	-	0	-	-	-	-	-	-	-	-	-	-	-	-	-	-	-
	517	Boeker	2014	Aggregate data (more than one study)	de Boer (2013)[10] Klopotowska (2012)[11] Morimoto (2011)[17]	NA	2 in the Netherlands, Japan	General (NA)	Diarrhoea or constipation	3	Observational		11 Hospitals (3+3+5)	One study included geriatric setting only (Klopotowska (2012)[11]) , hospital type for the others 2 studies were not specified	NR	Surgery or other	NR	NR	NR	only adults: ≤ 57 years 17%, 53–64 years 18%, 65–76 years 32%, ≥ 77 years 33%	≤52 to ≥77 years	Most pADEs resulted from prescribing errors (90%)	Chart review based on triggers/warning signals; assessment by expert panel; direct observation; voluntary incident reports; assessment by physician reviewers; assessment by the research team	n (%) preventable ADEs among all ADEs, n (%) preventable ADEs among all severe ADEs	NR	n of all ADEs specific to type of ADE	n of preventable ADEs specific to type of ADE	NR	All patients (surgical + non-surgical)	3817 patients	345 ADEs	-	-	16	-	-	-	-	-	-	-	-	-	-	-	-	-	-	-
	517	Boeker	2014	Aggregate data (more than one study)	de Boer (2013)[10] Klopotowska (2012)[11] Morimoto (2011)[17]	NA	2 in the Netherlands, Japan	General (NA)	Abnormal liver function tests	3	Observational		11 Hospitals (3+3+5)	One study included geriatric setting only (Klopotowska (2012)[11]) , hospital type for the others 2 studies were not specified	NR	Surgery or other	NR	NR	NR	only adults: ≤ 57 years 17%, 53–64 years 18%, 65–76 years 32%, ≥ 77 years 33%	≤52 to ≥77 years	Most pADEs resulted from prescribing errors (90%)	Chart review based on triggers/warning signals; assessment by expert panel; direct observation; voluntary incident reports; assessment by physician reviewers; assessment by the research team	ADEs caused by medication errors were deemed preventable (pADEs)	NR	n of all ADEs specific to type of ADE	n of preventable ADEs specific to type of ADE	NR	All patients (surgical + non-surgical)	3817 patients	161 ADEs	-	-	5	-	-	-	-	-	-	-	-	-	-	-	-	-	-	-
	517	Boeker	2014	Aggregate data (more than one study)	de Boer (2013)[10] Klopotowska (2012)[11] Morimoto (2011)[17]	NA	2 in the Netherlands, Japan	General (NA)	Central nervous system event	3	Observational		11 Hospitals (3+3+5)	One study included geriatric setting only (Klopotowska (2012)[11]) , hospital type for the others 2 studies were not specified	NR	Surgery or other	NR	NR	NR	only adults: ≤ 57 years 17%, 53–64 years 18%, 65–76 years 32%, ≥ 77 years 33%	≤52 to ≥77 years	Most pADEs resulted from prescribing errors (90%)	Chart review based on triggers/warning signals; assessment by expert panel; direct observation; voluntary incident reports; assessment by physician reviewers; assessment by the research team	ADEs caused by medication errors were deemed preventable (pADEs)	NR	n of all ADEs specific to type of ADE	n of preventable ADEs specific to type of ADE	NR	All patients (surgical + non-surgical)	3817 patients	184 ADEs	-	-	48	-	-	-	-	-	-	-	-	-	-	-	-	-	-	-
	517	Boeker	2014	Aggregate data (more than one study)	de Boer (2013)[10] Klopotowska (2012)[11] Morimoto (2011)[17]	NA	2 in the Netherlands, Japan	General (NA)	Skin and/or allergic reaction	3	Observational		11 Hospitals (3+3+5)	One study included geriatric setting only (Klopotowska (2012)[11]) , hospital type for the others 2 studies were not specified	NR	Surgery or other	NR	NR	NR	only adults: ≤ 57 years 17%, 53–64 years 18%, 65–76 years 32%, ≥ 77 years 33%	≤52 to ≥77 years	Most pADEs resulted from prescribing errors (90%)	Chart review based on triggers/warning signals; assessment by expert panel; direct observation; voluntary incident reports; assessment by physician reviewers; assessment by the research team	ADEs caused by medication errors were deemed preventable (pADEs)	NR	n of all ADEs specific to type of ADE	n of preventable ADEs specific to type of ADE	NR	All patients (surgical + non-surgical)	3817 patients	156 ADEs	-	-	42	-	-	-	-	-	-	-	-	-	-	-	-	-	-	-
	517	Boeker	2014	Aggregate data (more than one study)	de Boer (2013)[10] Klopotowska (2012)[11] Morimoto (2011)[17]	NA	2 in the Netherlands, Japan	General (NA)	Impaired haemostasis	3	Observational		11 Hospitals (3+3+5)	One study included geriatric setting only (Klopotowska (2012)[11]) , hospital type for the others 2 studies were not specified	NR	Surgery or other	NR	NR	NR	only adults: ≤ 57 years 17%, 53–64 years 18%, 65–76 years 32%, ≥ 77 years 33%	≤52 to ≥77 years	Most pADEs resulted from prescribing errors (90%)	Chart review based on triggers/warning signals; assessment by expert panel; direct observation; voluntary incident reports; assessment by physician reviewers; assessment by the research team	ADEs caused by medication errors were deemed preventable (pADEs)	NR	n of all ADEs specific to type of ADE	n of preventable ADEs specific to type of ADE	NR	All patients (surgical + non-surgical)	3817 patients	23 ADEs	-	-	13	-	-	-	-	-	-	-	-	-	-	-	-	-	-	-
	517	Boeker	2014	Aggregate data (more than one study)	de Boer (2013)[10] Klopotowska (2012)[11] Morimoto (2011)[17]	NA	2 in the Netherlands, Japan	General (NA)	Renal function disorder	3	Observational		11 Hospitals (3+3+5)	One study included geriatric setting only (Klopotowska (2012)[11]) , hospital type for the others 2 studies were not specified	NR	Surgery or other	NR	NR	NR	only adults: ≤ 57 years 17%, 53–64 years 18%, 65–76 years 32%, ≥ 77 years 33%	≤52 to ≥77 years	Most pADEs resulted from prescribing errors (90%)	Chart review based on triggers/warning signals; assessment by expert panel; direct observation; voluntary incident reports; assessment by physician reviewers; assessment by the research team	ADEs caused by medication errors were deemed preventable (pADEs)	NR	n of all ADEs specific to type of ADE	n of preventable ADEs specific to type of ADE	NR	All patients (surgical + non-surgical)	3817 patients	38 ADEs	-	-	16	-	-	-	-	-	-	-	-	-	-	-	-	-	-	-
	517	Boeker	2014	Aggregate data (more than one study)	de Boer (2013)[10] Klopotowska (2012)[11] Morimoto (2011)[17]	NA	2 in the Netherlands, Japan	General (NA)	Cardiovascular event	3	Observational		11 Hospitals (3+3+5)	One study included geriatric setting only (Klopotowska (2012)[11]) , hospital type for the others 2 studies were not specified	NR	Surgery or other	NR	NR	NR	only adults: ≤ 57 years 17%, 53–64 years 18%, 65–76 years 32%, ≥ 77 years 33%	≤52 to ≥77 years	Most pADEs resulted from prescribing errors (90%)	Chart review based on triggers/warning signals; assessment by expert panel; direct observation; voluntary incident reports; assessment by physician reviewers; assessment by the research team	ADEs caused by medication errors were deemed preventable (pADEs)	NR	n of all ADEs specific to type of ADE	n of preventable ADEs specific to type of ADE	NR	All patients (surgical + non-surgical)	3817 patients	58 ADEs	-	-	28	-	-	-	-	-	-	-	-	-	-	-	-	-	-	-
	517	Boeker	2014	Aggregate data (more than one study)	de Boer (2013)[10] Klopotowska (2012)[11] Morimoto (2011)[17]	NA	2 in the Netherlands, Japan	General (NA)	Other	3	Observational		11 Hospitals (3+3+5)	One study included geriatric setting only (Klopotowska (2012)[11]) , hospital type for the others 2 studies were not specified	NR	Surgery or other	NR	NR	NR	only adults: ≤ 57 years 17%, 53–64 years 18%, 65–76 years 32%, ≥ 77 years 33%	≤52 to ≥77 years	Most pADEs resulted from prescribing errors (90%)	Chart review based on triggers/warning signals; assessment by expert panel; direct observation; voluntary incident reports; assessment by physician reviewers; assessment by the research team	ADEs caused by medication errors were deemed preventable (pADEs)	NR	n of all ADEs specific to type of ADE	n of preventable ADEs specific to type of ADE	NR	All patients (surgical + non-surgical)	3817 patients	85 ADEs	-	-	28	-	-	-	-	-	-	-	-	-	-	-	-	-	-	-
	517	Boeker	2014	Aggregate data (more than one study)	de Boer (2013)[10] Klopotowska (2012)[11] Morimoto (2011)[17]	NA	2 in the Netherlands, Japan	General (NA)	Haemorrhage	3	Observational		11 Hospitals (3+3+5)	One study included geriatric setting only (Klopotowska (2012)[11]) , hospital type for the others 2 studies were not specified	NR	Surgery or other	NR	NR	NR	only adults: ≤ 57 years 17%, 53–64 years 18%, 65–76 years 32%, ≥ 77 years 33%	≤52 to ≥77 years	Most pADEs resulted from prescribing errors (90%)	Chart review based on triggers/warning signals; assessment by expert panel; direct observation; voluntary incident reports; assessment by physician reviewers; assessment by the research team	ADEs caused by medication errors were deemed preventable (pADEs)	NR	n of all ADEs specific to type of ADE	n of preventable ADEs specific to type of ADE	NR	All patients (surgical + non-surgical)	3817 patients	65 ADEs	-	-	19	-	-	-	-	-	-	-	-	-	-	-	-	-	-	-
	517	Boeker	2014	Aggregate data (more than one study)	de Boer (2013)[10] Klopotowska (2012)[11] Morimoto (2011)[17]	NA	2 in the Netherlands, Japan	General (NA)	Electrolyte imbalance	3	Observational		11 Hospitals (3+3+5)	One study included geriatric setting only (Klopotowska (2012)[11]) , hospital type for the others 2 studies were not specified	NR	Surgery or other	NR	NR	NR	only adults: ≤ 57 years 17%, 53–64 years 18%, 65–76 years 32%, ≥ 77 years 33%	≤52 to ≥77 years	Most pADEs resulted from prescribing errors (90%)	Chart review based on triggers/warning signals; assessment by expert panel; direct observation; voluntary incident reports; assessment by physician reviewers; assessment by the research team	ADEs caused by medication errors were deemed preventable (pADEs)	NR	n of all ADEs specific to type of ADE	n of preventable ADEs specific to type of ADE	NR	All patients (surgical + non-surgical)	3817 patients	32 ADEs	-	-	22	-	-	-	-	-	-	-	-	-	-	-	-	-	-	-
	517	Boeker	2014	Aggregate data (more than one study)	de Boer (2013)[10] Klopotowska (2012)[11] Morimoto (2011)[17]	NA	2 in the Netherlands, Japan	General (NA)	Respiratory insufficiency	3	Observational		11 Hospitals (3+3+5)	One study included geriatric setting only (Klopotowska (2012)[11]) , hospital type for the others 2 studies were not specified	NR	Surgery or other	NR	NR	NR	only adults: ≤ 57 years 17%, 53–64 years 18%, 65–76 years 32%, ≥ 77 years 33%	≤52 to ≥77 years	Most pADEs resulted from prescribing errors (90%)	Chart review based on triggers/warning signals; assessment by expert panel; direct observation; voluntary incident reports; assessment by physician reviewers; assessment by the research team	ADEs caused by medication errors were deemed preventable (pADEs)	NR	n of all ADEs specific to type of ADE	n of preventable ADEs specific to type of ADE	NR	All patients (surgical + non-surgical)	3817 patients	12 ADEs	-	-	5	-	-	-	-	-	-	-	-	-	-	-	-	-	-	-
	517	Boeker	2014	Aggregate data (more than one study)	de Boer (2013)[10] Klopotowska (2012)[11] Morimoto (2011)[17]	NA	2 in the Netherlands, Japan	General (NA)	Nausea and/or vomiting	3	Observational		11 Hospitals (3+3+5)	One study included geriatric setting only (Klopotowska (2012)[11]) , hospital type for the others 2 studies were not specified	NR	Surgery or other	NR	NR	NR	only adults: ≤ 57 years 17%, 53–64 years 18%, 65–76 years 32%, ≥ 77 years 33%	≤52 to ≥77 years	Most pADEs resulted from prescribing errors (90%)	Chart review based on triggers/warning signals; assessment by expert panel; direct observation; voluntary incident reports; assessment by physician reviewers; assessment by the research team	ADEs caused by medication errors were deemed preventable (pADEs)	NR	n of all ADEs specific to type of ADE	n of preventable ADEs specific to type of ADE	NR	All patients (surgical + non-surgical)	3817 patients	131 ADEs	-	-	13	-	-	-	-	-	-	-	-	-	-	-	-	-	-	-
	517	Boeker	2014	Aggregate data (more than one study)	de Boer (2013)[10] Klopotowska (2012)[11] Morimoto (2011)[17]	NA	2 in the Netherlands, Japan	General (NA)	Thromboembolic event	3	Observational		11 Hospitals (3+3+5)	One study included geriatric setting only (Klopotowska (2012)[11]) , hospital type for the others 2 studies were not specified	NR	Surgery or other	NR	NR	NR	only adults: ≤ 57 years 17%, 53–64 years 18%, 65–76 years 32%, ≥ 77 years 33%	≤52 to ≥77 years	Most pADEs resulted from prescribing errors (90%)	Chart review based on triggers/warning signals; assessment by expert panel; direct observation; voluntary incident reports; assessment by physician reviewers; assessment by the research team	ADEs caused by medication errors were deemed preventable (pADEs)	NR	n of all ADEs specific to type of ADE	n of preventable ADEs specific to type of ADE	NR	All patients (surgical + non-surgical)	3817 patients	3 ADEs	-	-	3	-	-	-	-	-	-	-	-	-	-	-	-	-	-	-
	517	Boeker	2014	Aggregate data (more than one study)	de Boer (2013)[10] Klopotowska (2012)[11] Morimoto (2011)[17]	NA	2 in the Netherlands, Japan	General (NA)	Hypoglycaemia	3	Observational		11 Hospitals (3+3+5)	One study included geriatric setting only (Klopotowska (2012)[11]) , hospital type for the others 2 studies were not specified	NR	Surgery or other	NR	NR	NR	only adults: ≤ 57 years 17%, 53–64 years 18%, 65–76 years 32%, ≥ 77 years 33%	≤52 to ≥77 years	Most pADEs resulted from prescribing errors (90%)	Chart review based on triggers/warning signals; assessment by expert panel; direct observation; voluntary incident reports; assessment by physician reviewers; assessment by the research team	ADEs caused by medication errors were deemed preventable (pADEs)	NR	n of all ADEs specific to type of ADE	n of preventable ADEs specific to type of ADE	NR	All patients (surgical + non-surgical)	3817 patients	11 ADEs	-	-	7	-	-	-	-	-	-	-	-	-	-	-	-	-	-	-
	517	Boeker	2014	Pooled data (from meta analysis)	de Boer (2013)[10] Klopotowska (2012)[11] Morimoto (2011)[17] Berga Culleré (2009)[16]	NA	2 in The Netherlands, Spain, Japan	General (NA)	age: ≥77 vs ≤52	4	Observational		16 Hospitals (3+3+5+5)	One study included geriatric setting only (Klopotowska (2012)[11]) , hospital type for the others 3 studies were not specified	NR	Surgery or other	NR	NR	Sedatives, antibiotics, antithrombotics-anticoagulants, diuretics, antihypertensives, electrolytes or fluids, antidiabetics analgesics-opiods, analgesics-NSAIDs, other drugs, antipsychotics, cardiovascular drugs, gastrointestinal drugs, antithrombotics-an	only adults: ≤ 57 years 17%, 53–64 years 18%, 65–76 years 32%, ≥ 77 years 33%	≤52 to ≥77 years	Most pADEs resulted from prescribing errors (90%)	Chart review based on triggers/warning signals; assessment by expert panel; direct observation; voluntary incident reports; assessment by physician reviewers; assessment by the research team	ADEs caused by medication errors were deemed preventable (pADEs)	NR	ADEs-Triggers used for identification of ADEs were classified as laboratory values, clinical symptoms or both. Assessment of the probability for a causal relationship between an adverse event and a drug was classified as certain, probable/likely and possi	OR (95%CI), p-value (Crude odds ratios (OR) are presented based on logistic regression analysis)	NR	-	-	-	-	-	-	-	-	-	-	-	-	-	-	-	-	-	-	Factors associated with pADR; ≥77 yrs vs ≤52 yrs	2.55	1.70 to 3.84
	517	Boeker	2014	Pooled data (from meta analysis)	de Boer (2013)[10] Klopotowska (2012)[11] Morimoto (2011)[17] Berga Culleré (2009)[16]	NA	2 in The Netherlands, Spain, Japan	General (NA)	age: 53-64 vs ≤52	4	Observational		16 Hospitals (3+3+5+5)	One study included geriatric setting only (Klopotowska (2012)[11]) , hospital type for the others 3 studies were not specified	NR	Surgery or other	NR	NR	Sedatives, antibiotics, antithrombotics-anticoagulants, diuretics, antihypertensives, electrolytes or fluids, antidiabetics analgesics-opiods, analgesics-NSAIDs, other drugs, antipsychotics, cardiovascular drugs, gastrointestinal drugs, antithrombotics-an	only adults: ≤ 57 years 17%, 53–64 years 18%, 65–76 years 32%, ≥ 77 years 33%	≤52 to ≥77 years	Most pADEs resulted from prescribing errors (90%)	Chart review based on triggers/warning signals; assessment by expert panel; direct observation; voluntary incident reports; assessment by physician reviewers; assessment by the research team	ADEs caused by medication errors were deemed preventable (pADEs)	NR	ADEs-Triggers used for identification of ADEs were classified as laboratory values, clinical symptoms or both. Assessment of the probability for a causal relationship between an adverse event and a drug was classified as certain, probable/likely and possi	OR (95%CI), p-value (Crude odds ratios (OR) are presented based on logistic regression analysis)	NR	-	-	-	-	-	-	-	-	-	-	-	-	-	-	-	-	-	-	Factors associated with pADR; 53-64 yrs vs ≤52 yrs (ref)	0.84	0.49 to 1.45
	517	Boeker	2014	Pooled data (from meta analysis)	de Boer (2013)[10] Klopotowska (2012)[11] Morimoto (2011)[17] Berga Culleré (2009)[16]	NA	2 in The Netherlands, Spain, Japan	General (NA)	age: 65-76 vs ≤52	4	Observational		16 Hospitals (3+3+5+5)	One study included geriatric setting only (Klopotowska (2012)[11]) , hospital type for the others 3 studies were not specified	NR	Surgery or other	NR	NR	Sedatives, antibiotics, antithrombotics-anticoagulants, diuretics, antihypertensives, electrolytes or fluids, antidiabetics analgesics-opiods, analgesics-NSAIDs, other drugs, antipsychotics, cardiovascular drugs, gastrointestinal drugs, antithrombotics-an	only adults: ≤ 57 years 17%, 53–64 years 18%, 65–76 years 32%, ≥ 77 years 33%	≤52 to ≥77 years	Most pADEs resulted from prescribing errors (90%)	Chart review based on triggers/warning signals; assessment by expert panel; direct observation; voluntary incident reports; assessment by physician reviewers; assessment by the research team	ADEs caused by medication errors were deemed preventable (pADEs)	NR	ADEs-Triggers used for identification of ADEs were classified as laboratory values, clinical symptoms or both. Assessment of the probability for a causal relationship between an adverse event and a drug was classified as certain, probable/likely and possi	OR (95%CI), p-value (Crude odds ratios (OR) are presented based on logistic regression analysis)	NR	-	-	-	-	-	-	-	-	-	-	-	-	-	-	-	-	-	-	Factors associated with pADR; 65-76 yrs vs ≤52 yrs (ref)	1.45	0.94 to 2.24
	517	Boeker	2014	Pooled data (from meta analysis)	de Boer (2013)[10] Klopotowska (2012)[11] Morimoto (2011)[17] Berga Culleré (2009)[16]	NA	2 in The Netherlands, Spain, Japan	General (NA)	age: ≥77 vs 65-76	4	Observational		16 Hospitals (3+3+5+5)	One study included geriatric setting only (Klopotowska (2012)[11]) , hospital type for the others 3 studies were not specified	NR	Surgery or other	NR	NR	Sedatives, antibiotics, antithrombotics-anticoagulants, diuretics, antihypertensives, electrolytes or fluids, antidiabetics analgesics-opiods, analgesics-NSAIDs, other drugs, antipsychotics, cardiovascular drugs, gastrointestinal drugs, antithrombotics-an	Patients >65 years	>65 yrs	Most pADEs resulted from prescribing errors (90%)	Chart review based on triggers/warning signals; assessment by expert panel; direct observation; voluntary incident reports; assessment by physician reviewers; assessment by the research team	ADEs caused by medication errors were deemed preventable (pADEs)	NR	ADEs-Triggers used for identification of ADEs were classified as laboratory values, clinical symptoms or both. Assessment of the probability for a causal relationship between an adverse event and a drug was classified as certain, probable/likely and possi	OR (95%CI), p-value (Crude odds ratios (OR) are presented based on logistic regression analysis)	NR	-	-	-	-	-	-	-	-	-	-	-	-	-	-	-	-	-	-	Factors associated with pADR; ≥77 yrs vs 65-76 (ref)	1.76	1.30 to 2.38
	517	Boeker	2014	Pooled data (from meta analysis)	de Boer (2013)[10] Klopotowska (2012)[11] Morimoto (2011)[17] Berga Culleré (2009)[16]	NA	2 in The Netherlands, Spain, Japan	General (NA)	Gender: male all ages	4	Observational		16 Hospitals (3+3+5+5)	One study included geriatric setting only (Klopotowska (2012)[11]) , hospital type for the others 3 studies were not specified	NR	Surgery or other	NR	NR	Sedatives, antibiotics, antithrombotics-anticoagulants, diuretics, antihypertensives, electrolytes or fluids, antidiabetics analgesics-opiods, analgesics-NSAIDs, other drugs, antipsychotics, cardiovascular drugs, gastrointestinal drugs, antithrombotics-an	only adults: ≤ 57 years 17%, 53–64 years 18%, 65–76 years 32%, ≥ 77 years 33%	≤52 to ≥77 years	Most pADEs resulted from prescribing errors (90%)	Chart review based on triggers/warning signals; assessment by expert panel; direct observation; voluntary incident reports; assessment by physician reviewers; assessment by the research team	ADEs caused by medication errors were deemed preventable (pADEs)	NR	ADEs-Triggers used for identification of ADEs were classified as laboratory values, clinical symptoms or both. Assessment of the probability for a causal relationship between an adverse event and a drug was classified as certain, probable/likely and possi	OR (95%CI), p-value (Crude odds ratios (OR) are presented based on logistic regression analysis)	NR	-	-	-	-	-	-	-	-	-	-	-	-	-	-	-	-	-	-	Factors associated with pADR; Male (ref) vs Female patients	1.07	0.82 to 1.38
	517	Boeker	2014	Pooled data (from meta analysis)	de Boer (2013)[10] Klopotowska (2012)[11] Morimoto (2011)[17] Berga Culleré (2009)[16]	NA	2 in The Netherlands, Spain, Japan	General (NA)	Gender: male >/=65 years	4	Observational		16 Hospitals (3+3+5+5)	One study included geriatric setting only (Klopotowska (2012)[11]) , hospital type for the others 3 studies were not specified	NR	Surgery or other	NR	NR	Sedatives, antibiotics, antithrombotics-anticoagulants, diuretics, antihypertensives, electrolytes or fluids, antidiabetics analgesics-opiods, analgesics-NSAIDs, other drugs, antipsychotics, cardiovascular drugs, gastrointestinal drugs, antithrombotics-an	Patients >65 years	>65 yrs	Most pADEs resulted from prescribing errors (90%)	Chart review based on triggers/warning signals; assessment by expert panel; direct observation; voluntary incident reports; assessment by physician reviewers; assessment by the research team	ADEs caused by medication errors were deemed preventable (pADEs)	NR	ADEs-Triggers used for identification of ADEs were classified as laboratory values, clinical symptoms or both. Assessment of the probability for a causal relationship between an adverse event and a drug was classified as certain, probable/likely and possi	OR (95%CI), p-value (Crude odds ratios (OR) are presented based on logistic regression analysis)	NR	-	-	-	-	-	-	-	-	-	-	-	-	-	-	-	-	-	-	Factors associated with pADR; Male (ref) vs Female patients	1.02	0.76 to .38
	517	Boeker	2014	Pooled data (from meta analysis)	de Boer (2013)[10] Klopotowska (2012)[11] Morimoto (2011)[17] Berga Culleré (2009)[16]	NA	2 in The Netherlands, Spain, Japan	General (NA)	Surgical (ref) vs non-surgical	4	Observational		16 Hospitals (3+3+5+5)	One study included geriatric setting only (Klopotowska (2012)[11]) , hospital type for the others 3 studies were not specified	NR	Surgery or other	NR	NR	Sedatives, antibiotics, antithrombotics-anticoagulants, diuretics, antihypertensives, electrolytes or fluids, antidiabetics analgesics-opiods, analgesics-NSAIDs, other drugs, antipsychotics, cardiovascular drugs, gastrointestinal drugs, antithrombotics-an	only adults: ≤ 57 years 17%, 53–64 years 18%, 65–76 years 32%, ≥ 77 years 33%	≤52 to ≥77 years	Most pADEs resulted from prescribing errors (90%)	Chart review based on triggers/warning signals; assessment by expert panel; direct observation; voluntary incident reports; assessment by physician reviewers; assessment by the research team	ADEs caused by medication errors were deemed preventable (pADEs)	NR	ADEs-Triggers used for identification of ADEs were classified as laboratory values, clinical symptoms or both. Assessment of the probability for a causal relationship between an adverse event and a drug was classified as certain, probable/likely and possi	OR (95%CI), p-value (Crude odds ratios (OR) are presented based on logistic regression analysis)	NR	-	-	-	-	-	-	-	-	-	-	-	-	-	-	-	-	-	-	Factors associated with pADR; Surgical (ref) vs non-surgical	1.3	1.01 to 1.60
	517	Boeker	2014	Pooled data (from meta analysis)	de Boer (2013)[10] Klopotowska (2012)[11] Morimoto (2011)[17] Berga Culleré (2009)[16]	NA	2 in The Netherlands, Spain, Japan	General (NA)	Surgical (ref) vs non-surgical	4	Observational		16 Hospitals (3+3+5+5)	One study included geriatric setting only (Klopotowska (2012)[11]) , hospital type for the others 3 studies were not specified	NR	Surgery or other	NR	NR	Sedatives, antibiotics, antithrombotics-anticoagulants, diuretics, antihypertensives, electrolytes or fluids, antidiabetics analgesics-opiods, analgesics-NSAIDs, other drugs, antipsychotics, cardiovascular drugs, gastrointestinal drugs, antithrombotics-an	Patients >65 years	>65 yrs	Most pADEs resulted from prescribing errors (90%)	Chart review based on triggers/warning signals; assessment by expert panel; direct observation; voluntary incident reports; assessment by physician reviewers; assessment by the research team	ADEs caused by medication errors were deemed preventable (pADEs)	NR	ADEs-Triggers used for identification of ADEs were classified as laboratory values, clinical symptoms or both. Assessment of the probability for a causal relationship between an adverse event and a drug was classified as certain, probable/likely and possi	OR (95%CI), p-value (Crude odds ratios (OR) are presented based on logistic regression analysis)	NR	-	-	-	-	-	-	-	-	-	-	-	-	-	-	-	-	-	-	Factors associated with pADR;Surgical (ref) vs non-surgical	1.05	0.78 to 1.41
	517	Boeker	2014	Pooled data (from meta analysis)	de Boer (2013)[10] Klopotowska (2012)[11] Morimoto (2011)[17] Berga Culleré (2009)[16]	NA	2 in The Netherlands, Spain, Japan	General (NA)	Planned (ref) vs Acute urgency of admission	4	Observational		16 Hospitals (3+3+5+5)	One study included geriatric setting only (Klopotowska (2012)[11]) , hospital type for the others 3 studies were not specified	NR	Surgery or other	NR	NR	Sedatives, antibiotics, antithrombotics-anticoagulants, diuretics, antihypertensives, electrolytes or fluids, antidiabetics analgesics-opiods, analgesics-NSAIDs, other drugs, antipsychotics, cardiovascular drugs, gastrointestinal drugs, antithrombotics-an	only adults: ≤ 57 years 17%, 53–64 years 18%, 65–76 years 32%, ≥ 77 years 33%	≤52 to ≥77 years	Most pADEs resulted from prescribing errors (90%)	Chart review based on triggers/warning signals; assessment by expert panel; direct observation; voluntary incident reports; assessment by physician reviewers; assessment by the research team	ADEs caused by medication errors were deemed preventable (pADEs)	NR	ADEs-Triggers used for identification of ADEs were classified as laboratory values, clinical symptoms or both. Assessment of the probability for a causal relationship between an adverse event and a drug was classified as certain, probable/likely and possi	OR (95%CI), p-value (Crude odds ratios (OR) are presented based on logistic regression analysis)	NR	-	-	-	-	-	-	-	-	-	-	-	-	-	-	-	-	-	-	Factors associated with pADR; Planned (ref) vs Acute urgency of admission	1.22	0.94 to 1.58
	517	Boeker	2014	Pooled data (from meta analysis)	de Boer (2013)[10] Klopotowska (2012)[11] Morimoto (2011)[17] Berga Culleré (2009)[16]	NA	2 in The Netherlands, Spain, Japan	General (NA)	Planned (ref) vs Acute urgency of admission	4	Observational		16 Hospitals (3+3+5+5)	One study included geriatric setting only (Klopotowska (2012)[11]) , hospital type for the others 3 studies were not specified	NR	Surgery or other	NR	NR	Sedatives, antibiotics, antithrombotics-anticoagulants, diuretics, antihypertensives, electrolytes or fluids, antidiabetics analgesics-opiods, analgesics-NSAIDs, other drugs, antipsychotics, cardiovascular drugs, gastrointestinal drugs, antithrombotics-an	Patients >65 years	>65 yrs	Most pADEs resulted from prescribing errors (90%)	Chart review based on triggers/warning signals; assessment by expert panel; direct observation; voluntary incident reports; assessment by physician reviewers; assessment by the research team	ADEs caused by medication errors were deemed preventable (pADEs)	NR	ADEs-Triggers used for identification of ADEs were classified as laboratory values, clinical symptoms or both. Assessment of the probability for a causal relationship between an adverse event and a drug was classified as certain, probable/likely and possi	OR (95%CI), p-value (Crude odds ratios (OR) are presented based on logistic regression analysis)	NR	-	-	-	-	-	-	-	-	-	-	-	-	-	-	-	-	-	-	Factors associated with pADR; Planned (ref) vs Acute urgency of admission	1.16	0.86 to 1.56
	517	Boeker	2014	Pooled data (from meta analysis)	de Boer (2013)[10] Klopotowska (2012)[11] Morimoto (2011)[17] Berga Culleré (2009)[16]	NA	2 in The Netherlands, Spain, Japan	General (NA)	No polypharmacy vs polypharmacy (5 or more meds)	4	Observational		16 Hospitals (3+3+5+5)	One study included geriatric setting only (Klopotowska (2012)[11]) , hospital type for the others 3 studies were not specified	NR	Surgery or other	NR	NR	Sedatives, antibiotics, antithrombotics-anticoagulants, diuretics, antihypertensives, electrolytes or fluids, antidiabetics analgesics-opiods, analgesics-NSAIDs, other drugs, antipsychotics, cardiovascular drugs, gastrointestinal drugs, antithrombotics-an	only adults: ≤ 57 years 17%, 53–64 years 18%, 65–76 years 32%, ≥ 77 years 33%	≤52 to ≥77 years	Most pADEs resulted from prescribing errors (90%)	Chart review based on triggers/warning signals; assessment by expert panel; direct observation; voluntary incident reports; assessment by physician reviewers; assessment by the research team	ADEs caused by medication errors were deemed preventable (pADEs)	NR	ADEs-Triggers used for identification of ADEs were classified as laboratory values, clinical symptoms or both. Assessment of the probability for a causal relationship between an adverse event and a drug was classified as certain, probable/likely and possi	OR (95%CI), p-value (Crude odds ratios (OR) are presented based on logistic regression analysis)	NR	-	-	-	-	-	-	-	-	-	-	-	-	-	-	-	-	-	-	No polypharmacy vs polypharmacy (5 or more meds)	1.85	1.34 to 2.56
	517	Boeker	2014	Pooled data (from meta analysis)	de Boer (2013)[10] Klopotowska (2012)[11] Morimoto (2011)[17] Berga Culleré (2009)[16]	NA	2 in The Netherlands, Spain, Japan	General (NA)	No polypharmacy vs polypharmacy (5 or more meds)	4	Observational		16 Hospitals (3+3+5+5)	One study included geriatric setting only (Klopotowska (2012)[11]) , hospital type for the others 3 studies were not specified	NR	Surgery or other	NR	NR	Sedatives, antibiotics, antithrombotics-anticoagulants, diuretics, antihypertensives, electrolytes or fluids, antidiabetics analgesics-opiods, analgesics-NSAIDs, other drugs, antipsychotics, cardiovascular drugs, gastrointestinal drugs, antithrombotics-an	Patients >65 years	>65 yrs	Most pADEs resulted from prescribing errors (90%)	Chart review based on triggers/warning signals; assessment by expert panel; direct observation; voluntary incident reports; assessment by physician reviewers; assessment by the research team	ADEs caused by medication errors were deemed preventable (pADEs)	NR	ADEs-Triggers used for identification of ADEs were classified as laboratory values, clinical symptoms or both. Assessment of the probability for a causal relationship between an adverse event and a drug was classified as certain, probable/likely and possi	OR (95%CI), p-value (Crude odds ratios (OR) are presented based on logistic regression analysis)	NR	-	-	-	-	-	-	-	-	-	-	-	-	-	-	-	-	-	-	No polypharmacy vs polypharmacy (5 or more meds)	1.58	1.10 to 2.27
	517	Boeker	2014	Aggregate data (more than one study)	de Boer (2013)[10] Klopotowska (2012)[11] Morimoto (2011)[17] Berga Culleré (2009)[16]	NA	2 in The Netherlands, Spain, Japan	General (NA)	-	4	Observational		16 Hospitals (3+3+5+5)	One study included geriatric setting only (Klopotowska (2012)[11]) , hospital type for the others 3 studies were not specified	NR	Surgery or other	NR	NR	Sedatives, antibiotics, antithrombotics-anticoagulants, diuretics, antihypertensives, electrolytes or fluids, antidiabetics analgesics-opiods, analgesics-NSAIDs, other drugs, antipsychotics, cardiovascular drugs, gastrointestinal drugs, antithrombotics-an	only adults: ≤ 57 years 17%, 53–64 years 18%, 65–76 years 32%, ≥ 77 years 33%	≤52 to ≥77 years	Most pADEs resulted from prescribing errors (90%)	Chart review based on triggers/warning signals; assessment by expert panel; direct observation; voluntary incident reports; assessment by physician reviewers; assessment by the research team	ADEs caused by medication errors were deemed preventable (pADEs)	Death	n with AEDs (Triggers used for identification of ADEs were classified as laboratory values, clinical symptoms or both. Assessment of the probability for a causal relationship between an adverse event and a drug was classified as certain, probable/likely a	Number	NR	All patients (surgical + non-surgical)		n with ADEs 13	7	0.538462	-	-	-	-	-	-	-	-	-	-	-	-	-	-	-	-
	574	Maaskant	2015	Primary study data (single study)	King (2003)- Post intervention	2003	Canada	General- Peditatric	Pediatrics-Period after the intervention with CPOE	1	CBA	Post intervention (study and control units)	Hospital	Children's hospital	NR	Medical and surgical paediatric wards, as part of a tertiary care paediatric teaching hospital, Canada	NR	NR	NR	mean 6.3 years	NR	NR	Two physicians accessed the ME database and retrospectively reviewed all incident reports from three years before and three years after implementation of the CPOE. They classified the incidents into ADEs, potential ADEs and others. Data were not collected	ADE was defined as medication error resulting in injury to the patient	NR	total Medication errors	n of harmful AEDs	Post intervention period 3 years before (from April 1993 to March 1996; 18,618 participants) and 3 years following (January 1997 to December 31, 1996) the implementation of CPOE. Medicaton errors were not assessed from April 1, 1996 to December 31, 1996 t	Intervention wards- After the introduction of the CPOE system without clinical decision support and with no interface with the pharmacy	NR (Total number of participants was 36,103)	120	-	-	1		-	-	Control wards	NR (Total number of participants was 36,103)	268	-	-	2	-	-	-	ratio of rate ratios (method NR) reported in SR for this study	1.3	0.47 to 3.52
	574	Maaskant	2015	Primary study data (single study)	King (2003)- PreIntervention	2003	Canada	General- Peditatric	Pediatrics-Period before the intervention with CPOE	1	CBA	Pre-intervention (study and control units)	Hospital	Children's hospital	NR	Medical and surgical paediatric wards, as part of a tertiary care paediatric teaching hospital, Canada	NR	NR	NR	mean 6.3 years	NR	NR	Two physicians accessed the ME database and retrospectively reviewed all incident reports from three years before and three years after implementation of the CPOE. They classified the incidents into ADEs, potential ADEs and others. Data were not collected	ADE was defined as medication error resulting in injury to the patient	-	total Medication errors	n of harmful AEDs	Pre intervention period 3 years before (from April 1993 to March 1996; 18,618 participants) and 3 years following (January 1997 to December 31, 1996) the implementation of CPOE. Medicaton errors were not assessed from April 1, 1996 to December 31, 1996 to	Intervention wards- Before the introduction of the CPOE system without clinical decision support and with no interface with the pharmacy	NR (Total number of participants was 36,103)	173	Six children were injured by order-ing errors before CPOE and 7 after CPOE.	-	non-intercepted serious MEs: overall= 21.6 (Pre 23.1, vs. post 20.6 ; IRR=0.89 (0.69–1.78)); pADRs: overall=7.1 (pre 7.9, vs. post 6.5/1000 patient days (IRR=0.83 (0.37–1.87))	see AG	-	King or Walsh? In univariate analysis,the rate of nonintercepted serious dosing errors was 8per 1000 patient-days (n11) before CPOE and 10 per1000 patient-days after CPOE (n19) (IRR: 1.25; Fig 3).Of the 19 nonintercepted serious dosing errors afterCPOE, o	Control wards	NR (Total number of participants was 36,103)	243	-	-	9	-	-	-	-	-	-
	574	Maaskant	2015	Study data from the primary publication	Walsh (2008)	2008	USA	General- Peadiatric- pADEs	pADRs	1	ITS		1 Hospital	Children's hospital	4-bed PICU, 15-bed NICU, 40-bed surgical and medical pediatric ward	PICU, NICU, surgical and medical wards	NR	NR	NR	Median age 4 yrs	NR	MEs- (included dosing, admin, monitoring, incomplete/wrong dose, and computer related errors)	Paediatricians made judgements about the preventability (five categories) and severity of MEs (four categories) - data from patients and pharamcy charts	injuries as result of ME	Ordering errors that injured patients after CPOE included a patient who was admitted with hemoptysis and received several doses of ibuprofen for headache, a preterm infant who had subtherapeutic theophylline dosages and levels and had apnea and bradycardi	MEs, and patient days	n with events, n of errors and rate per 1000 pt-days	-	Computerised physician order entry system (CPOE) compared with handwritten orders (The CPOE includes specific paediatric features (e.g. weight-based dosage calculator, automatic dosage checks))	627 pediatric admissions, with 12 672 medication orders written over 3234 patient-days	156 MEs in both periods	13	Unclear	23 errors resulting in pADRs	-	-	7.1/1000 pt-days	-	-	-	-	-	-	-	-	-	-	-	-
	574	Maaskant	2015	Study data from the primary publication	Walsh (2008)	2008	USA	General- Peadiatric-non-Intercepted events	non-intercepted events	1	ITS		1 Hospital	Children's hospital	NR	PICU, NICU, surgical and medical wards	NR	NR	NR	Median age 4 yrs	NR	MEs- (included dosing, admin, monitoring, incomplete/wrong dose, and computer related errors)	Paediatricians made judgements about the preventability (five categories) and severity of MEs (four categories) - data from patients and pharamcy charts	non-intercepted seroius MEs (Non-intercepted serious MEs were defined as MEs that caused harm or had substantial potential to cause harm and were not caught by hospital staff before reaching the patient); and pADRs: harms resulting from Mes	NR	Unclear	rate per 1000 pt-days	Overall 16 months- pre and post intervention- total of 7+9 months	Computerised physician order entry system (CPOE) compared with handwritten orders (The CPOE includes specific paediatric features (e.g. weight-based dosage calculator, automatic dosage checks))	627 pediatric admissions, with 12,672 medication orders written over 3,234 patient-days	156 MEs in both periods	-	-	70 non-intercepted errors (reported 11, and 19 for pre-post respectively)	-	-	21.6/1000 pt-days	-	-	Unclear (total errors=156 for both periods)	-	-	-	-	-	-	-	-	-
LE	809	Acheampong	2014	Primary data from SR	Bepko	2009		USA	General (NA)	Non specified private acute care hospital patients	NA	retrospective study on intervention outcome. (Post-evaluation of intervention)	Hospital (not detail provided)Teaching hospital	private acute care	NR	acute care	NR	NR	NR	NR	NR	NR	NR	NR	-	NR	NR	NR	Pharmacy automation integrated with CPOE and bedside medication bar code in reducing PADR	NR	NR	-	-	NR	-	-	reduced PADR	-	-	-	-
LE	809	Acheampong	2014	Primary data from SR	Klopotowska	2010		Netherlands	General (NA)	Adult inpatients	NA	prospective study of baseline and intervention period.	Hospital (not detail provided)	academic medical center	Hospital size NR, ICU size = 28 beds	adult medical and surgical ICU	NR	NR	NR	NR	NR	NR- medication error	NR	prescribing errors before and after the intervention		per 1000 monitored patient-days (Note: reported for perscribing error not directly for PADR)	proportion of pADR events (n of events) reduction of PADR incidence rate post intervention	8.5 months study period	trained (4ws) pharmacist intervention in the ICU setting	NR	1000 monitored patient-days.	-	-	4 before and 1 after intervention	-	-	659 recommendations made (74% consensus rate), Reduction in prescribing errors (baseline, 190.5 versus intervention, 62.5 per 1000 monitored patient-days, p < 0.001). Preventable ADEs (from 4 to 1)	-	-	-	-
LE	809	Acheampong	2014	Primary data from SR	Leape	1999		USA	General (NA)	Non specified ICU patients.	NA	prospective pre- and post-intervention. (Before- and after- intervention study between (baseline and after-intervention) and (intervention and control)	Hospital (not detail provided)Teaching hospital	Large urban teaching hospital	NR	medical ICU as the study unit and a coronary ICU as the control unit	NR	NR	NR	NR	NR	NR- could this be ME in general?	NR	NR ???	-	number of recommendations	% decreased after implementation of intervention	NR	pharmacist intervention on MEs in the ICU setting (PADR)	NR	NR	-	-	NR	-	-	366 recommendations made. 99% recommendations accepted by prescribers. 66% decrease with intervention group in preventable ADEs (p < 0.001) whiles it remain unchanged with control group.	-	-	-	-
LE	833	Manias	2014		Abstoss	2011		USA	NA-Pediatric	Pediatric- inpatient	NA	Retrospective prepost prospective study	PICU	university children’s hospital; PICU	NR	PICU	-	-	-	NR	NR	medication error	NR	NCC MERP Category	NR	Per 10000 doses	Events per 10000 doses	NR	Seven interventions: poster tracking, quality improvement channel, quality improvement curriculum, medication error e-mails, CPOE with instructions to patients, medication manager program, report form revisions	NR	NR	NR	NR	NR	Preintervention: 0.056 events per 10 000 doses resulting in harm, Postintervention: 0.16 events per 10 000 doses resulting in harm	NR	ME: intervention; Events 4 total 10000. No Intervention; Events 3 total 10000. weight 5.3%. Risk ratio M-H Random 95% CI 1.33 [0.30-5.96] .Preintervention: 3.16 errors per 10 000 doses overall ME reporting rate, Postintervention: 3.95 errors per 10 000 doses overall reporting rate P < 0.09. Severity of harm of medication errors: Preintervention (to early part of interventions): NCC MERP Cat A, 6%…	-	-	-	-	-	-	-	-	-	-	-	-
LE	833	Manias	2014		MORRISS	2009		USA	NA-Neonates	NA	NA	Prospective, observational, cohort study	NICU	university children’s hospital	NR-36-bed NICU	NICU	-	-	-	NR	NR-Neonates	medication error	Medication errors in ordering, transcribing, dispensing, administering, or monitoring identified in audit of preceding 24 hours by nurse practitioners;	preventable ADEs (harm to a patient resulting from medication errors. potential ADEs (medication errors could have caused harm but were intercepted)	NR	Per 1000 doses	Events per 1000 doses	NR	Pharmacist dispensed bar-coded medications,BCMA	475, No bar-coded medication administration (BCMA) and 483 with BCMA = 958 patients (including 865 unique patients)	NR	NR	NR	NR	Preintervention: 0.86 ADEs/1000 doses (0.086%) Postintervention: 0.43 ADEs/1000 doses (0.043%) P = 0.008	NR	Medication errors from audit Preintervention: 69.5 medication errors/1000 doses Postintervention: 79.7 medication errors/1000 doses P <0.001. Potential ADEs Preintervention: 15.1 ADEs/1000 doses (1.51%) Postintervention: 4.4 ADEs/1000 doses (0.44%) P < 0.001	-	-	-	-	-	-	-	-	-	-	-	-
LE	833	Manias	2014		Mullett	2001		USA	NA-Pediatric	NA	NA	Prospective pre-post study	PICU	university children’s hospital; 26-bed PICU	26-bed PICU	PICU	-	-	-	NR	NR	Type of Medication Error Analyzed: Dose adjustments	NR	NR	NR	NR	# of events	NR	antiinfective management decision support tool	1758 Patients; preintervention, 809 patients; postintervention, 949 patients	NR	NR	NR	preintervention, 12 adverse drug reactions relating to anti-infectives; postintervention, 12 adverse drug reactions relating to anti-infectives, only 1 in each group was preventable	NR	NR	Preintervention: 36/1000 anti-infective orders Postintervention: 15/1000 anti-infective orders P < 0.01. Anti-infective therapeutic dosing targets (subtherapeutic and excessive doses) and total risk days for prescription errors Preintervention: 15.80 total risk days/100 days (15.8%), Postintervention: 10.77 total risk days/100 days (10.8%) P < 0.0001. Preintervention: 7.35 subtherapeutic days/100…	-	-	-	-	-	-	-	-	-	-	-	-
LE	1255	Boeker	2013		Bates	1993		USA	NA-All patients admitted to the study wards	NA	NA	Prospective cohort (Not exactly reported in SR)	Hospital-surgical general care, medical general care, obstetrics/gynaecology, coronary ICU	NR	NR	Multidiciplinary- surgical in comparison to nonsurgical	NR	Medication accountable for ADEs: 25% Antibiotics, 15% Cardiac, 12% Anticoagulants, 48% Other	NR	NR	NR	medication error	Voluntary/incident reporting, Chart review, Direct observation	NR	NR	SR: ADR is an injury resulting from medical interventions relate to a drug.	PADR/ADR (PADR reporting format), (/100 admissions and /1,000 patient-days (for ADR))	Inclusion period 1990	comparing ADR in the surgical vs nonsurgical units	No. Of admissions 420 total: SURGICAL Admissions 151 (Estimated from rough data), NONSURGICAL Admissions 142 (Estimated from rough data)	ADR: surgical 5, nonsurgical 13,overall 27, (Pt-days: surgical 1,066, nonsurgical 1,003,overall 2,967 )	NR	NR	Overall 15	overall 15/27 (56%)	NR	***Occurrence of PADEs for all inpatients = 15/420 admissions (3.6%) or 15/2967 patient-days. Surgical: No. ADEs; 5, Occurrence ADEs(95% CI); /100 admission 3.3 (0.5-6.2), /1,000 patient-days 4.7 (1.5-10.9). Nonsurgical: . No. ADEs 13, Occurrence ADEs(95% CI); /100 admission 9.2 (4.4-13.9), /1,000 patient-days 13.0 (6.9-22.2). Overall: No. ADEs 27, Occurrence ADEs (95% CI); /100 admission 6.4 (4.…	-	-	-	-	-	-	-	-	Quality score 14	-	-	-
LE	1255	Boeker	2013		Bates	1995		USA	NA- All adult patients admitted to the study wards	NA	NA	Prospective cohort (Not exactly reported in SR)	Hospital-surgical general care; medical general care. surgical ICU, medical ICU	NR- 2 hospitals	NR	Multidiciplinary- surgical in comparison to nonsurgical	NR	Medication accountablefor ADEs; 73 (30%) Analgesics59 (24%) Antibiotics, 20 (8%) Sedatives, 18 (7%) Antineoplastics, 9 (4%) Cardiovascular. Medication accountable forPreventable ADEs; 20 (29%) Analgesics, 6 (9%) Antibiotics, 7 (10%) Sedatives, 5 (7%) Antipsychotic, 4 (6%) Diabetes.	-	NR	NR	medication error	Voluntary/incident reporting, Chart review, Direct observation	NR	NR	SR: ADR is an injury resulting from medical interventions relate to a drug.	PADR/ADR (PADR reporting format), (/100 admissions and /1,000 patient-days (for ADR))	Inclusion period 1993	comparing ADR in the surgical vs nonsurgical units	No. Of admissions 4031 Overall : SURGICAL Admissions 493 (Estimated from rough data), NONSURGICAL Admissions 527 (Estimated from rough data)	ADR: surgical 39, nonsurgical 122,overall 247, (Pt-days: surgical 4,339, nonsurgical 11,499,overall 21,412)	NR	NR	Surgical: 7, nonsurgical: 34, Overall: 70.	Surgical: 7/39 (18% (5.9-30.0)), nonsurgical: 34/122 (28% (19.9-35.8)), Overall: 70/247 (28%).	NR	Occurrence of PADEs in all inpatients: 70/4031 (1.7%) admissions or 70/21412 patient-days. SURGICAL: No. ADEs 39, Occurrence ADEs(95% CI); /100 admission 7.9 (5.5-10.3), /1,000 patient-days8.9 (1.5-10.9).. NONSURGICAL: No. ADEs 122 (Calculated from rough data), Occurrence ADEs(95% CI); /100 admission 23.1 (19.5-26.8), /100 patients -, /1,000 patient-days10.6 (8.7-12.4). Overall: Occurrence ADEs (…	-	-	-	-	-	-	-	-	Quality score 15	-	-	-
LE	1255	Boeker	2013		Berga Culleré	2008		Spain	NA-All adult patients admitted to the study wards receiving pharmacological treatment > 48 hours	NA	NA	Prospective cohort (Not exactly reported in SR)	Hospital-surgical general care, medical general care	NR- 5 hospitals	NR	Multidiciplinary- surgical in comparison to nonsurgical	NR	Medication accountable for ADEs; 32 (16%) Antibiotics, 18 (9%) Opiates, 11 (6%) Corticoids, 10 (5%) Analgesics, 8 (4%) Diuretics.	-	NR	NR	medication error	Chart review,Direct observation, Computerize monitoring	NR	NR	SR: ADR is an injury resulting from medical interventions relate to a drug.	PADR/ADR (PADR reporting format), (/100 patients (for ADR))	Inclusion period 2007	comparing ADR in the surgical vs nonsurgical units	No. Of patients 1550 Overall : SURGICAL 775 , NONSURGICAL 775	Patients with ADR: surgical 69, nonsurgical 90. Overall ADR 194.	Surgical: 37 (of patients) , nonsurgical: 45 (of patients)	Surgical: 37/69 (54% (41.9-65.4) of the ADE patients), nonsurgical: 45/90 (50% (39.7-60.3) of the ADE patients),	Overall : 91	Overall : 91/194 (47%)	NR	Occurrence of PADEs in all inpatients: 91/1,550 patients (5.9%) SURGICAL: Patients with ADE 69. Occurrence of ADEs (95% CI) /100 patients 8.9 (6.9-10.9). NONSURGICAL: Patients with ADE 90. Occurrence ADEs (95% CI) /100 patients 11.6 (9.4-13.9). Overall: ADEs 194, Occurrence ADEs (95% CI); /100 patients 12.5 (10.9-14.2). Severity Preventable ADEs 4 (4%) Life-threatening, 10 (11%) Severe, 77 (85%) …	-	-	-	-	-	-	-	-	Quality score 15	-	-	-
LE	1255	Boeker	2013		Morimoto	2011		Japan	NA-All adult patients admitted to the study wards aged ≥ 15 years	NA	NA	Prospective cohort (Not exactly reported in SR)	Hospital-surgical general care; medical general care, ICU.	NR- 3 hospitals	NR	Multidiciplinary-surgical general care; medical general care, ICU.	NR	Medication accountable for ADEs; 365 (36%) Antibiotics, 87 (9%) Sedatives, 78 (8%) NSAIDs, 73 (7%) Laxatives, 52 (5%) Antihypertensives. Medication accountable for Preventable ADEs; 26 (18%) Electrolytes, 25 (18%) NSAIDs, 19 (13%) Antibiotics, 9 (6%) Antihypertensives, 6 (4%) Other analgesics.	-	NR	NR	medication error	Voluntary/incident reporting, Chart review, Direct observation	NR	NR	SR: ADR is an injury resulting from medical interventions relate to a drug.	PADR/ADR (PADR reporting format), (/100 admissions (for ADR))	Inclusion period 2004	comparing ADR in the surgical vs nonsurgical units	No. of admissions: Surgical 1,469, nonsurgical 1,531, Overall 3,459.	ADR: surgical 407, nonsurgical 504,overall 1,010	NR	NR	Overall: 141	Overall: 141/1010 (14%)	NR	Occurrence of PADEs in all patients: 141/3459 admissions (4.1%). Occurrence ADEs (95% CI); /100 admission: SURGICAL 27.7 (25.4-30.0), NONSURGICAL 32.9 (30.6-35.3), Overall 29.2 (27.7-30.7). Severity ADEs 16 (2%) Death, 49 (5%) Life-threatening, 330 (33%) Serious, 615 (61%) Significant. Stage of medication errors associated with Preventable ADEs: 45 (35%) Ordering, 0 Transcription, 0 Dispensing, 1…	-	-	-	-	-	-	-	-	Quality score 14	-	-	-
LE	1835	Manias	2012		Bradley	2006		USA	not specified-Inpatient	NA	NA	Pre-post intervention study, with reported errors	Hospital, three ICUs	university hospital	NR	three ICUs (bed number not stated)	NR	NR	-	NR	NR	medication error	Not clearly reported-voluntary and solicited reported incidents	SR- medication error was defined as any preventable event that may cause or lead to inappropriate medication use or patient harm	NR	/100 patients	error/100 patients	NR	Computerized physician order entry with clinical decision support	NR	NR	NR	NR	NR	Pre-intervention: 0.41 errors causing harm/100 patients, Post-intervention: 0.07 errors causing harm/100 patients	NR	Medication errors (voluntary and solicited reported incidents) Pre-intervention: 135/112,500 dose errors (0.12%) Post-intervention: 164/65,600 dose errors (0.25%) P < 0.05. Pre-intervention: 4.04 errors causing no harm/100 patients, Post-intervention: 7.93 errors causing no harm/100 patients. Intervention: Events 164, Total 65600. Control: Events 135, Total 112500. Risk ratio M-H, Random, 95% CI:…	-	-	-	-	-	-	-	-	Level of evidence: Level 4
LE	1835	Manias	2012		Chapuis	2010		France	General (NA)	NA	NA	Pre-intervention and post-intervention study, random sample	Hospital, 2 ICUs	University hospital	NR for the hospital - 2 ICUs of 8 and 10 beds	ICU	NR	NR	-	NR	NR	medication error	direct observation	SR- medication error was defined as any preventable event that may cause or lead to inappropriate medication use or patient harm	NR	# of total ME (assuming)	proportion of ME that caused harm	a 2 month observation period before implementation and a 2 month observation period after implementation of the system	Automated drug dispensing system	Control unit (pre-intervention): 31, (post-intervention):25. Test unit (pre-intervention): 32, (post-intervention): 27	control unit 6159, Test unit 2599	NR	NR	control unit 35 Test unit 16	Severity of harm of medication errors as a proportion of detailed opportunities for error: Control unit 35/6154 errors causing harm (0.6%), Test unit 16/2599 errors causing harm (0.7%)	NR	Overall medication error rate for picking, preparation and administration (direct observation) Pre-intervention: Control unit: 58/300 errors per medication (19.3%), Test unit: 75/368 errors per medication (20.4%), P > 0.05. Post-intervention: Control unit: 62/333 errors (18.6%), Test unit: 64/475 errors (13.5%) P < 0.05 between units Risk ratio M-H, Random, 95% CI: 0.72 [0.53, 1.00]. Control unit…	-	-	-	-	-	-	-	-	Level of evidence: Level 2
LE	1835	Manias	2012		Klopotowska	2010		The Netherlands	General (NA)	NA	NA	Prospective pre-post intervention study	Hospital, 28 bed ICU	tertiary teaching hospital	NR for the hospital -28 bed ICU	ICU	NR	NR	-	NR	NR	medication error	Not clearly reported-chart review	SR- medication error was defined as any preventable event that may cause or lead to inappropriate medication use or patient harm	NR	/1000 monitored patient-days	error/ 1000 monitored patient-days	NR	On-ward participation of pharmacist at patient review meetings	Number of patients; Pre-intervention: 115, post-intervention: 1058	NR	NR	NR	NR	Pre-intervention: 53.6 errors per 1000 monitored patient-days causing harm, Post-intervention: 16.1 errors per 1000 monitored patient-days causing harm.	NR	Prescribing errors (chart review): Pre-intervention: 190.5 errors per 1000 patient-days 1058, Post-intervention: 62.5 errors per 1000 patient-days P < 0.001. Pre-intervention: 132.9 errors per 1000 monitored patient-days causing no harm, Post-intervention: 45.4 errors per 1000 monitored patient-days causing no harm. Intervention: Events 625, Total 10000. Control: Events 1905, Total 10000. Risk ra…	-	-	-	-	-	-	-	-	Level of evidence: Level 4
LE	1835	Manias	2012		Leape	1999		USA	study unit and control unit	NA	NA	Pre-post intervention study with control unit in post-intervention, random sample	large tertiary care hospital, 17 bed medical ICU, 15 bed CCU	large tertiary care hospital	NR for the hospital -17 bed medical ICU, 15 bed CCU	medical ICU, CCU	NR	NR	-	NR	NR	medication error	review of medical records, pharmacist interventions tracking form	SR- medication error was defined as any preventable event that may cause or lead to inappropriate medication use or patient harm	NR	per 1000 patient-days	Preventable prescribing adverse drug events per 1000 patient-days	NR	Senior pharmacist attending rounds- Intervention units	Control unit: 125, Intervention unit: 140	NR	NR	NR	NR	Intervention unit: Pre-intervention: 10.4 errors per 1000 patient-days, Post-intervention: 3.5 errors per 1000 patient-days, P < 0.001	NR	severity of harm of medication errors not addressed. Intervention: Events 35, Total 10000. Control: Events 124, Total 10000. Risk ratio M-H, Random, 95% CI: 0.28 [0.19, 0.41].	Control unit	Control unit: 125	-	-	-	-	Control unit: Pre-intervention: 10.9 errors per 1000 patient-days, Post-intervention: 12.4 errors per 1000 patient-daysP > 0.05	-	level of evidence 2
LE	1835	Manias	2012		Nuckols	2008		USA	adult-inpatient-ICU	NA	NA	Pre-post, retrospective cohort study	Hospital- surgical, trauma, burn and medical ICUs	academic hospital and non-academic hospital	NR	surgical, trauma, burn and medical ICUs	NR	NR	-	NR	NR	medication error	NR	SR- medication error was defined as any preventable event that may cause or lead to inappropriate medication use or patient harm	NR	per 1000 patient-days	Preventable i.v. adverse drug events (chart review): errors per 1000 patient-days	NR	Smart pumps with programmed alerts in two hospitals	# of patients 4604 overall	NR	NR	NR	NR	Conventional pump rate: 4.78 errors per 1000 patient-days. Smart pump rate: 4.95 errors per 1000 patient-days	NR	Intervention: Events 495, Total 100000. Control: Events 478, Total 100000. Risk ratio M-H, Random, 95% CI: 1.04 [0.91, 1.17].	-	-	-	-	-	-	-	-	level of evidence 4	-	-	-
LE	1835	Manias	2012		Weant	2007		USA	General (NA)	NA	NA	Prospective, pre-post study, consecutive sample	medical centre, neurosurgical ICU	NR-medical centre	NR	medical centre, neurosurgical ICU	NR	NR	-	NR	NR	medication error	Not reported clearly-voluntary reporting	SR- medication error was defined as any preventable event that may cause or lead to inappropriate medication use or patient harm	NR	per 1000 doses	errors per 1000 doses	NR	Computerized physician order entry and involvement of pharmacy intern	NR	NR	NR	NR	NR	Pre-intervention: 0.137 errors per 1000 doses causing harm (1.4%), Post-intervention: 0.0152 errors per 1000 doses causing harm (0.15%).	NR	Number of medication errors (voluntary reporting) Pre-intervention: 22 errors, Post-intervention: 66 errors (No denominator given) P = 0.03. Total medication errors per 1000 doses Pre-intervention: 1.31 errors per 1000 doses, Post-intervention: 2.49 errors per 1000 doses, P < 0.05. Pre-intervention: 0.938 errors per 1000 doses causing no harm (9%). Post-intervention: 1.839 per 1000 doses causing …	-	-	-	-	-	-	-	-	Level of evidence: Level 4
FY	1981	Hakkarainen	2012	Primary data from SR	Aggregate	Aggregate			General (NA)	Adult inpatients	2	Both prospective observational	Both hospital with detail not provided in SR	NR	NR	NR	NR	NR	NR	Mean of 57 years for one study and no age limits for the other	NR	NR- medication error assumed	NR	criteria by Schumock	NR	ADRs (WHO criteria or similar)	proportion of pADR events (n of events)	18 and 6 months, respectively	Inpatient monitoring of ADRs		11431	103	1.6 (95% CI: 0.1 - 51%)					-	-	-	-	-	-	-	-	-	-	-	-
FY	1981	Hakkarainen	2012	Primary data from SR	Baniasadi	2008		Iran	General (NA)	Adult inpatients	NA	Prospective interventioal	Hospital (not detail provided)	academic	250	NR	NR	NR	NR	No age limits	NR	NR- medication error assumed	NR	criteria by Schumock	NR	ADRs	proportion of pADR events (n of events)	12 mo (2006-2007)	Inpatient monitoring of ADRs	6,840 patients		-	-	25 pADRs	22% of ADRs were preventable	15-30%		-	-	-	-	-	-	-	-	-	-	-	-
AB	1981	Hakkarainen	2012	Pooled data (from meta analysis)	Courtman (1995) [24], Chan (2001) [27], Fransceschi (2008) [34]	1995		Canada, Australia, Italy	Elderly	Elderly outpatients	3	3 NRS	Hospital (not detail provided)	NR	NR	Visiting emergency care, some wards	NR	NR	NR	elderly (>65 years) only	60 to 108	NR	medical records as the source of information, combined to reporting of ADRs or interviewing patients or their family	modified Hallas criteria, Hallas criteria integrated with Gurwitz	NR	Adverse druge reactions defined as WHO definition ("a response which is noxious and unintended, and which occurs at doses normally used in humans for the prophylaxis, diagnosis, or therapy of disease, or for the modification of physiological function’’), Edwards and Aronson’s definition	Preventability of adverse drug reactions (calculated by dividing the number of PADRs by the total number of ADRs), 95% CI	8 weeks to 14 months	OUTPATIENT PADRs	-	-	-	-	-	-	-	-	-	-	-	-	-	-	-	-	-	From sentence on page 6.	0.71	0.51 to 0.91
FY	1981	Hakkarainen	2012	Primary data from SR	Davies	2006		UK	General (NA)	Adult inpatients	NA	Prospective observational	Hospital (not detail provided)	NR	NR	NR	NR	NR	NR	median 61	range 47-78	NR- medication error		criteria by Hallas	NR	ADRs	proportion of pADR events (n of events)	2 weeks (2005)	Inpatient monitoring of ADRs	125		-	-	16	0.59	41-78%		-	-	-	-	-	-	-	-	-	-	-	-
FY	1981	Hakkarainen	2012	Primary data from SR	Davies	2009		UK	General (NA)	Adult inpatients	NA	Prospective observational	Hospital (not detail provided)	NR	NR	NR	NR	NR	NR	median age of those without ADR 61; median age with ADR 72	NR	NR- medication error		criteria by Hallas	NR	ADRs	proportion of pADR events (n of events)	6 mo (2005)	Inpatient monitoring of ADRs	3322 patients		-	-	391	0.53	50-57%	-	-	-	-	-	-	-	-	-	-	-	-	-
FY	1981	Hakkarainen	2012	Primary data from SR	Dormann	2004		Germany	General (NA)	Adult inpatients	NA	Prospective observational	Hospital (not detail provided)	NR	NR	NR	NR	NR	NR	mean age 57 years	18-97 (high proportion 55-70)	NR- medication error assumed	NR	criteria by Schumock	NR	ADRs WHO criteria	proportion of pADR events (n of events)	12 mo + 6 mo for related readmissions	Inpatient monitoring of ADRs	630 patients and 1000 admissions		-	-	107 pADRs	0.54	47-61%	-	-	-	-	-	-	-	-	-	-	-	-	-
FY	1981	Hakkarainen	2012	Primary data from SR	Farcas	2010		Romania	General (NA)	Adult inpatients	NA	Prospective observational	Hospital (not detail provided)	NR	NR	NR	NR	NR	NR	Mean age 59 years	13-91 (78% 40-79)	NR- medication error		criteria by Imbs	NR	ADRs	proportion of pADR events (n of events)	12 months (2009)	Inpatient monitoring of ADRs	1854		-	-	56	0.5	41-59%	-	-	-	-	-	-	-	-	-	-	-	-	-
FY	1981	Hakkarainen	2012	Primary data from SR	Gholami	1999		Iran	General (NA)	Adult inpatients	NA	Prospective randomised for inclusion	Hospital (not detail provided)	NR	NR	NR	NR	NR	NR	No age limits	range 10-86	NR- medication error assumed	NR	criteria by Schumock	NR	ADRs WHO criteria	proportion of pADR events (n of events)	4 mo (1996)	Inpatient monitoring of ADRs	370		-	-	60 pADRs	0.588235	49-68%		-	-	-	-	-	-	-	-	-	-	-	-
FY	1981	Hakkarainen	2012	Primary data from SR	Pearson	1994		USA	General (NA)	Adult inpatients	NA	Prospective observational	Hospital (not detail provided)	NR	NR	NR	NR	NR	NR	No age limits	NR	NR- medication error assumed	NR	criteria by Schumock	NR	ADR critieria similar to WHO		6 mo (1992-1993)	Inpatient monitoring of ADRs	10587		-	-	30 pADRs (the SR indicates this number was not directly reported in the primary study..if we add definite and probable it would be 29)	0.18	12-24%		-	-	-	-	-	-	-	-	-	-	-	-
FY	1981	Hakkarainen	2012	Primary data from SR	Pourseyed	2009		Iran	General (NA)	Adult inpatients	NA	Prospective observational	Hospital (not detail provided)	NR	NR	NR	NR	NR	NR	mean age 60	NR	NR- medication error		criteria by Schumock	NR	ADRs	proportion of pADR events (n of events)	15 weeks (2004)	Inpatient monitoring of ADRs	400		-	-	35	0.5	38-62%	-	-	-	-	-	-	-	-	-	-	-	-	-
LE	2850	Damiani	2009	Primary data from SR	Bates	1998		USA	General (NA)	NR	NA	prospective pre and post intervention	Can be assumed to be a hospital	NR	NR	NR	NR	NR	NR	NR	NR	NR- medication error	NR	SR- Medication errors: errors caused by any preventable event that may cause or lead to inappropriate medication use or patient harm while the medication is in the control of the health care professional, consumer or patient.	NR	NR	proportion of pADR events (n of events) reduction of PADR incidence rate post intervention	NR	Proactive;Computerized physician order entry (CPOE) and a team intervention	NR	NR	-	-	-	17% Declined	-	The results of phase one(the baseline period was fi rst compared to the results obtained during the intervention, which consisted of a physician computer order entry.) reported that not intercepted serious medication errors decreased 55% (P=0.01), not intercepted potential ADEs declined 84% (P=0.002) . During phase two( the computerized physician order entry was compared with physician order entr…	-
LE	2850	Damiani	2009	Primary data from SR	Bates	1999		USA	General (NA)	not specified-inpatienst	NA	prospective pre and post intervention	Can be assumed to be a hospital	NR	NR	NR	NR	NR	NR	NR	NR	NR- medication error	NR	SR- Medication errors: errors caused by any preventable event that may cause or lead to inappropriate medication use or patient harm while the medication is in the control of the health care professional, consumer or patient.	NR	per 1,000 patient-days	events per 1,000 patient-days	NR	computerized physician order entry with decision support, in reducing the number of medication errors	NR	NR	-	-	NR	-	-	During the study, the non-missed-dose medication error rate fell 81 percent, from 142 per 1,000 patient-days in the baseline period to 26.6 per 1,000 patient-days in the fi nal period (P<0.0001). Non-intercepted serious medication errors fell 86 percent from baseline to period 3, the fi nal period (P=0.0003)	-
LE	2850	Damiani	2009	Primary data from SR	Cohen	2004		USA	General (NA)	not specified-inpatienst	NA	prospective pre and post intervention	Can be assumed to be a hospital	NR	NR	NR	NR	NR	NR	NR	NR	NR- medication error	NR	SR- Medication errors: errors caused by any preventable event that may cause or lead to inappropriate medication use or patient harm while the medication is in the control of the health care professional, consumer or patient.	NR	per total doses delivered	# of ADEs associated conclusively with patient harm per total doses delivered	NR	Baseline		16829 doses delivered	10	-	1.67 per total doses delivered	-	-	These include all ADEs, not just those that caused patient harm: Median ADEs per 1000 doses of medication dispensed declined significantly from 2.04 to 0.65 (P=0.001). Median ADEs per 100 patient days declined significantly from 5.07 to 1.30 (P=0.001). The proportion of inpatients with one or more ADE in the baseline period was 31% and declined threefold (P=0.001). The severity of reported medica…	After implementation of patient safety program		55988 doses	4
LE	2850	Damiani	2009	Primary data from SR	Cohen	2004		USA	General (NA)	not specified-inpatienst	NA	prospective pre and post intervention	Can be assumed to be a hospital	NR	NR	NR	NR	NR	NR	NR	NR	NR- medication error	NR	SR- Medication errors: errors caused by any preventable event that may cause or lead to inappropriate medication use or patient harm while the medication is in the control of the health care professional, consumer or patient.	NR	per patient days	# of ADEs associated conclusively with patient harm per total patient days	NR	Baseline		730 patient days	10	-		-	-		After implementation of patient safety program		2604 patient days	4
LE	2850	Damiani	2009	Primary data from SR	Weant	2007		USA	General (NA)	NR	NA	prospective pre and post intervention	Can be assumed to be a hospital	NR	NR	NR	NR	NR	NR	NR	NR	NR- medication error	NR	SR- Medication errors: errors caused by any preventable event that may cause or lead to inappropriate medication use or patient harm while the medication is in the control of the health care professional, consumer or patient.	NR	per 1000 doses	Events per 1000 doses (proportion of pADR events (n of events))	one year before and one year after intervention	proactive intervention: CPOE	NR	NR	-	-	(0.137 versus 0.0152 per 1000 doses).	-	-	The number of medication errors reported during the year following the intervention implementation (n=66) far exceeded the number reported during the year before the resident dutyhour requirement change (n=22) for pharmacy and medical residents (P= 0.03) and was a 450% increase in the number of medication errors reported during the same month in the previous year (n=27 versus 6; P=0.039). However…	-
[truncated: 5 more columns]

## Sheet: Synthesis of data fom SR 1
SR	Primary study	Data reported	Units
Manias 2014	Abstos	Pre-intervention: 0.056 events resulting in harm/10,000 doses Post-intervention: 0.16 events resulting in harm/10,000 doses	PADEs/10,000 doses
Hakkarainen 2012	Baniasadi	25/6840 patients (0.4%)	PADEs/# patients
Boeker 2013	Bates 1993	All inpatients: 15/420 admissions (3.6%) or 15/2967 patient-days	PADEs/# admissions and PADEs/# patient-days
Boeker 2013	Bates 1995	All inpatients: 70/4031 admissions (1.7%) or 70/21,412 patient-days	PADEs/# admissions and PADEs/# patient-days
Nuckols 2014	Bates 1998	Pre-intervention: 55 PADEs/12,218 patient-days Post-intervention: 41 PADEs/11,235 patient-days	PADEs/# patient-days
Nuckols 2014	Bates 1999	Pre-intervention: 5 PADEs/1,704 patient-days Post-intervention: 2 PADEs/1,878 patient-days	PADEs/# patient-days
Boeker 2013	Berga Cullere	All inpatients: 91/1,550 patients (5.9%)	PADEs/# patients
Boeker 2014	Berga Cullere	81 patients with PADE/1550 patients (5%)	Patients with PADEs/# patients
Manias 2012	Bradley	Pre-intervention: 0.41 errors causing harm/100 patients Post-intervention: 0.07 errors causing harm/100 patients	PADEs/100 patients
Manias 2012	Chapuis	Control unit: 35 errors causing harm/6154 “detailed opportunities for error” Intervention unit: 16 errors causing harm/2599 “detailed opportunities for error”	PADEs/# detailed opportunities for error
Hakkarainen 2012	Davies 2006	16/125 patients (13%)	PADRs/# patients
Hakkarainen 2012	Davies 2009	391/3322 patients (12%)	PADRs/# patients
Boeker 2014	de Boer	23 patients with PADE/567 patients (4%)	Patients with PADEs/# patients
Hakkarainen 2012	Dormann	107/630 patients (17%)	PADRs/# patients
Hakkarainen 2012	Farcas	56/1854 patients (3%)	PADRs/# patients
Hakkarainen 2012	Gholami	60/370 patients (16%)	PADRs/# patients
Kanagaratnam 2016	Granjon	31% of patients experienced a probably or likely preventable ADR (i.e., 83% of 37%). 95% CI = 19.0–44.7%.	% of patients with probable/likely PADE
Salmasi 2015	Hintong	14 MEs leading to mild to severe physiological effects/202,699 anaesthesia cases	PADEs/# anaesthesia cases
Wang 2015	Kaushal	Pre-intervention: 9 PADEs/311 patient-days Post-intervention: 5 PADEs/835 patient days	PADES/# patient-days
Maaskant 2015	King	Pre-intervention: 15 PADEs/179 admission days Post-intervention: 3 PADEs/183 admission days	PADEs/admission-days
Manias 2012	Klopotowska (2010)	Pre-intervention: 53.6 errors causing harm/1000 patient days Post-intervention: 16.1 errors causing harm/1000 patient days	PADEs/1000 patient-days
Acheampong	Klopotowska (2010)	Pre-intervention: 4 PADEs/1000 monitored patient-days Post-intervention: 1 PADE/1000 monitored patient-days	PADEs/1000 patient-days
Boeker 2014	Klopotowska (2013)	21 patients with PADE/250 patients (8%)	Patients with PADEs/# patients
Wang 2015	Klopotowska (2010)	Pre-intervention: 2 PADEs/504 patient-days Post-intervention: 6 PADEs/5,901 patient-days	PADEs/# patient-days
Hodgkinson 2006	Kucukarslan	Pharmacist on team: 2 PADEs/86 patients (2%) or 5.7 PADEs/1000 patient-days No pharmacist on team: 9 PADEs/79 patients (11%) or 26.5 PADEs/1000 patient-days	PADEs/1000 patient-days
Kanagaratnam 2016	Laroche	2% of patients experienced a preventable ADR (i.e., 47.8% of 5%). 95% CI = 1.4–3.7%.a	% of patients with PADE
Manias 2012	Leape	Control unit, pre-intervention period: 10.9 PADEs/1000 patient days Control unit, post-intervention period: 12.4 PADEs/1000 patient days Intervention unit, pre-intervention period: 10.4 PADEs/1000 patient days Intervention unit, post-intervention period: 3.5 PADEs/1000 patient days	PADEs/1000 patient-days
Wang 2015	Leape	Pre-intervention: 11 PADEs/787 patient-days Post-intervention: 3 PADEs/861 patient-days	PADEs/# patient-days
Nuckols 2014	Leung	Pre-intervention: 106 PADEs/1,000 admissions Post-intervention: 70 PADEs/1,000 admissions	PADEs/1000 admissions
Nuckols 2014	Menendez	Pre-intervention: 33 PADEs/7,001 discharges Post-intervention: 11 PADEs/11,347 discharges	PADEs/# discharges
Boeker 2013	Morimoto	All inpatients: 141/3,459 admissions (4.1%)	PADEs/# admissions
Boeker 2014	Morimoto	116 patients with PADE/3000 patients (4%)	Patients with PADEs/# patients
Manias 2014	Morriss	Pre-intervention: 0.86 PADEs/1,000 doses Post-intervention: 0.43 PADEs/1,000 doses	PADEs/1000 doses
Manias 2014	Mullett	Pre-intervention: 1 PADR/809 patients Post-intervention: 1 PADR/949 patients	PADEs/# patients
Manias 2012	Nuckols	Control: 4.78 PADEs/1000 patient days Intervention: 4.95 PADEs/1000 patient days	PADEs/1000 patient-days
Hakkarainen 2012	Pearson	30/10587 patients (0.3%)	PADRs/# patients
Hakkarainen 2012	Pourseyed	35/400 patients (9%)	PADRs/# patients
Salmasi 2015	Sangtawesin	2 clinically significant MEs/32,106 admissions	PADEs/# admissions
Nuckols 2014	Van Doormal	Pre-intervention: 92 patients with PADEs/592 admissions OR 104 error related to PADEs/7,286 medication orders Post-intervention: 44 patients with PADEs/603 admissions OR 53 errors related to PADEs/7,058 medication orders	Patients with PADEs/# admissions
Maaskant 2015	Walsh	Pre-intervention: 7.9 PADEs/1,000 admission days Post-intervention: 6.5 PADEs/1,000 admission days	PADEs/admission-days
Damiani 2009	Weant	SSP in place: 0.0152/1000 doses No SSP in place: 0.137/1000 doses	PADEs/1000 doses
Manias 2012	Weant	Pre-intervention: 0.137 errors causing harm/1000 doses (1.4%) Post-intervention: 0.0152 errors causing harm/1000 doses (0.15%)	PADEs/1000 doses
Nuckols 2014	Weant	Pre-intervention: 0.137 harmful errors/1,000 doses Post-intervention: 0.0152 harmful errors/1,000 doses	PADEs/1,000 doses

## Sheet: Synthesis of data from SR 2
SR	Primary study	Year of primary study	Data reported	Units	Converted units	Converted data	Primary study-level factors (from SR)
Acheampong 2014	Klopotowska (2010)	2010	Pre-intervention: 4 PADEs/1000 monitored patient-days	PADEs/1000 patient-days	PADRs/1000 patient-days	4	Netherlands, adult inpatients, prospective, academic hospital medical and surgical ICU, 8.5 month study period
Boeker 2013	Bates 1995	1995	All inpatients: 70/4031 admissions (1.7%) or 70/21,412 patient-days	PADEs/# admissions and PADEs/# patient-days	PADRs/100 patients	1.7	USA, adult inpatients, prospective, 2 hospitals, surgical general care and ICU, medical general care and ICU
Boeker 2013	Bates 1993	1993	All inpatients: 15/420 admissions (3.6%) or 15/2967 patient-days	PADEs/# admissions and PADEs/# patient-days	PADRs/100 patients	3.6	USA, all patients, prospective, surgical and medical general care, OB/GYN, and coronary ICU
Boeker 2013	Morimoto	2011	All inpatients: 141/3,459 admissions (4.1%)	PADEs/# admissions	PADRs/100 patients	4.1	Japan, adult inpatients, prospective, 3 hospitals, surgical and medical general care and ICU
Boeker 2013	Berga Cullere	2009	All inpatients: 91/1,550 patients (5.9%)	PADEs/# patients	PADRs/100 patients	5.9	Spain, adult inpatients receiving pharmacologic tx >48 hours, prospective, 5 hospitals, surgical and medical general care
Boeker 2013	Bates 1995	1995	All inpatients: 70/4031 admissions (1.7%) or 70/21,412 patient-days	PADEs/# admissions and PADEs/# patient-days	PADRs/1000 patient-days	3.3	USA, adult inpatients, prospective, 2 hospitals, surgical general care and ICU, medical general care and ICU
Boeker 2013	Bates 1993	1993	All inpatients: 15/420 admissions (3.6%) or 15/2967 patient-days	PADEs/# admissions and PADEs/# patient-days	PADRs/1000 patient-days	5.1	USA, all patients, prospective, surgical and medical general care, OB/GYN, and coronary ICU
Boeker 2014	Aljadhey	2013	2.6 PADEs/100 admissions	PADEs/100 admissions	PADRs/100 patients	2.6	Saudi Arabia, adult inpatients, surgical, medical, and ICU patients
Boeker 2014	NA		265 PADEs/5,367 patients	PADEs/# patients	PADRs/100 patients	4.9	Pooled analysis (4 studies)
Boeker 2014	Morimoto	2011	116 patients with PADE/3000 patients (4%)	Patients with PADEs/# patients	Patients with PADRs/100 patients	3.9	Japan, adult inpatients, 5 hospitals, surgical and medical patients (excluded ICU patients for this analysis)
Boeker 2014	de Boer	2013	23 patients with PADE/567 patients (4%)	Patients with PADEs/# patients	Patients with PADRs/100 patients	4.1	The Netherlands, adult surgical inpatients, 3 hospitals that all used a CPOE (computerized physician order entry) system with CDS (clinical decision support) to reduce errors
Boeker 2014	Berga Cullere	2009	81 patients with PADE/1550 patients (5%)	Patients with PADEs/# patients	Patients with PADRs/100 patients	5.2	Spain, adult inpatients, 5 hospitals
Boeker 2014	Klopotowska (2013)	2013	21 patients with PADE/250 patients (8%)	Patients with PADEs/# patients	Patients with PADRs/100 patients	8.4	The Netherlands, adult inpatients >=65 years, 3 hospitals, Excluded ADEs not related to triggers (i.e., those detected by chart review alone)
Damiani 2009	Weant	2007	No SSP in place: 0.137/1000 doses	PADEs/1000 doses	PADRs/1000 doses	0.137	USA, patient characteristics NR, setting NR
Hakkarainen 2012	Pearson	1994	30/10587 patients (0.3%)	PADRs/# patients	PADRs/100 patients	0.3	USA, adult inpatients, prospective, hospital setting NR
Hakkarainen 2012	Baniasadi	2008	25/6840 patients (0.4%)	PADEs/# patients	PADRs/100 patients	0.4	Iran, adult inpatients, prospective, hospital setting NR other than academic
Hakkarainen 2012	Farcas	2010	56/1854 patients (3%)	PADRs/# patients	PADRs/100 patients	3	Romania, adult inpatients, prospective, hospital setting NR
Hakkarainen 2012	Pourseyed	2009	35/400 patients (9%)	PADRs/# patients	PADRs/100 patients	8.8	Iran, adult inpatients, prospective, internal medicine ward of hospital
Hakkarainen 2012	Davies 2009	2009	391/3322 patients (12%)	PADRs/# patients	PADRs/100 patients	11.8	UK, adult inpatients, prospective, hospital wide (excludes psychiatric, pediatric, and OB/GYN wards)
Hakkarainen 2012	Davies 2006	2006	16/125 patients (13%)	PADRs/# patients	PADRs/100 patients	12.8	UK, adult inpatients, prospective, hospital setting NR
Hakkarainen 2012	Gholami	1999	60/370 patients (16%)	PADRs/# patients	PADRs/100 patients	16.2	Iran, adult inpatients, prospective, hospital setting NR
Hakkarainen 2012	Dormann	2004	107/630 patients (17%)	PADRs/# patients	PADRs/100 patients	17	Germany, adult inpatients, prospective, hospital setting NR
Hakkarainen 2012	Pearson	1994	30/10587 patients (0.3%)	patients with PADRs/# patients	patients with PADRs/100 patients	0.3	USA, adult inpatients, prospective, hospital setting NR
Hakkarainen 2012	Dormann	2004	73 patients with PADR/844 patients	patients with PADRs/# patients	patients with PADRs/100 patients	8.6	Germany, adult inpatients, prospective, hospital setting NR
Hodgkinson 2006	Kucukarslan	2003	No pharmacist on team: 9 PADEs/79 patients (11%) or 26.5 PADEs/1000 patient-days	PADEs/1000 patient-days	PADRs/100 patients	11.4	USA, adult inpatients, case-control study, general practice care unit, internal medicine service
Hodgkinson 2006	Kucukarslan	2003	No pharmacist on team: 9 PADEs/79 patients (11%) or 26.5 PADEs/1000 patient-days	PADEs/1000 patient-days	PADRs/1000 patient-days	26.5	USA, adult inpatients, case-control study, general practice care unit, internal medicine service
Kanagaratnam 2016	Laroche	2013	2% of patients experienced a preventable ADR (i.e., 47.8% of 5%). 95% CI = 1.4–3.7%	% of patients with PADE	Patients with PADRs/100 patients	2.4	France, elderly patients with Alzheimer's disease or dementia (age 46-108 years), most suffered other comorbidities, multisite including dementia clinics, acute and long-term geriatric care units, and rehabilitation geriatric care units
Kanagaratnam 2016	Granjon	2006	31% of patients experienced a probable or likely preventable ADR (i.e., 83% of 37%). 95% CI = 19.0–44.7%.	% of patients with probable/likely PADE	Patients with PADRs/100 patients	30.7	France, elderly patients with cognitive disorders (>80 years), prospective, short-stay geriatric unit in hospital, "Probable" as well as "likely" PADRs
Maaskant 2015	Walsh	2008	Pre-intervention: 7.9 PADEs/1,000 admission days	PADEs/admission-days	PADRs/1000 patient-days	7.9	USA, pediatric inpatients, PICU, NICU, and surgical and medical pediatric wards in children's hospital
Maaskant 2015	King	2003	Pre-intervention: 15 PADEs/179 admission days	PADEs/admission-days	PADRs/1000 patient-days	83.8	Canada, pediatric inpatients, retrospective, surgical and medical wards in a tertiary care children's teaching hospital, Unclear PADR definition
Manias 2012	Chapuis	2010	Control unit: 35 errors causing harm/6154 “detailed opportunities for error”	PADEs/# detailed opportunities for error	PADRs/100 opportunities for error	0.6	France, adult inpatients, prospective, 2 ICUs of a university hospital,
Manias 2012	Bradley	2006	Pre-intervention: 0.41 errors causing harm/100 patients	PADEs/100 patients	PADRs/100 patients	0.41	USA, adult inpatients, prospective, 3 ICUs of a university hospital,
Manias 2012	Weant	2007	Pre-intervention: 0.137 errors causing harm/1000 doses (1.4%)	PADEs/1000 doses	PADRs/1000 doses	0.137	USA, adult inpatients, prospective, neurosurgical ICU of a medical centre,
Manias 2012	Nuckols	2008	Control: 4.78 PADEs/1000 patient days	PADEs/1000 patient-days	PADRs/1000 patient-days	4.8	USA, adult inpatients, retrospective cohort, surgical, trauma, burn, and medical ICUs of academic and non-academic hospitals. Only included PADRs related to IV medications.
Manias 2012	Leape	1999	Control unit, pre-intervention period: 10.9 PADEs/1000 patient days Intervention unit, pre-intervention period: 10.4 PADEs/1000 patient days	PADEs/1000 patient-days	PADRs/1000 patient-days	10.7	USA, adult inpatients, prospective study, medical ICU and CCU of a large tertiary care hospital
Manias 2012	Klopotowska (2010)	2010	Pre-intervention: 53.6 errors causing harm/1000 patient days	PADEs/1000 patient-days	PADRs/1000 patient-days	53.6	The Netherlands, adult inpatients, prospective, ICU, incorrect definition (includes "potential" PADRs as well as actual PADRs)
Manias 2014	Mullett	2001	Pre-intervention: 1 PADR/809 patients	PADEs/# patients	PADRs/100 patients	0.1	USA, pediatric inpatients, prospective, PICU at a university children's hospital.
Manias 2014	Morriss	2009	Pre-intervention: 0.86 PADEs/1,000 doses	PADEs/1000 doses	PADRs/1000 doses	0.86	USA, neonates, prospective, NICU at a university children's hospital
Manias 2014	Abstos	2011	Pre-intervention: 0.056 events resulting in harm/10,000 doses	PADEs/10,000 doses	PADRs/1000 doses	0.056 (reported in SR as 0.56)	USA, pedriatric inpatients, retrospective, PICU at a university children's hospital
Nuckols 2014	Menendez	2012	Pre-intervention: 33 PADEs/7,001 discharges	PADEs/# discharges	PADRs/100 patients	0.5	Spain, mostly geriatric inpatients, prospective, hospital wide
Nuckols 2014	Leung	2012	Pre-intervention: 106 PADEs/1,000 admissions	PADEs/1000 admissions	PADRs/100 patients	10.6	USA, adult inpatients, prospective, 6 community hospitals
Nuckols 2014	Weant	2007	Pre-intervention: 0.137 harmful errors/1,000 doses	PADEs/1,000 doses	PADRs/1000 doses	0.137	USA, adult inpatients, neurosurgical ICU of a public academic hospital
Nuckols 2014	Van Doormal	2009	Pre-intervention: 92 patients with PADEs/592 admissions OR 104 error related to PADEs/7,286 medication orders	Patients with PADEs/# admissions	PADRs/1000 medication orders	14.3	The Netherlands, adult inpatients, prospective, medical wards of 2 academic hospitals
Nuckols 2014	Bates 1999	1999	Pre-intervention: 5 PADEs/1,704 patient-days	PADEs/# patient-days	PADRs/1000 patient-days	2.9	USA, adult inpatients, prospective, medical wards of a private academic hospital
Nuckols 2014	Bates 1998	1998	Pre-intervention: 55 PADEs/12,218 patient-days	PADEs/# patient-days	PADRs/1000 patient-days	4.5	USA, adult inpatients, prospective, medical and surgical wards and ICUs of a private academic hospital
Nuckols 2014	Van Doormal	2009	Pre-intervention: 92 patients with PADEs/592 admissions OR 104 error related to PADEs/7,286 medication orders	Patients with PADEs/# admissions	Patients with PADRs/100 patients	15.5	The Netherlands, adult inpatients, prospective, medical wards of 2 academic hospitals
Salmasi 2015	Sangtawesin	2005	2 clinically significant MEs/32,106 admissions	PADEs/# admissions	PADRs/100 patients	0.006	Southeast Asia, pediatric inpatients, prospective, appears to be a children's hospital
Salmasi 2015	Hintong	2005	14 MEs leading to mild to severe physiological effects/202,699 anaesthesia cases	PADEs/# anaesthesia cases	PADRs/100 patients	0.007	Southeast Asia, anaesthesia patients, age unclear, prospective, 20 hospitals
Wang 2015	Klopotowska (2010)	2010	Pre-intervention: 2 PADEs/504 patient-days	PADEs/# patient-days	PADRs/1000 patient-days	4	The Netherlands, age not reported, historical control study, medical and surgical ICUs of academic hospital
Wang 2015	Leape	1999	Pre-intervention: 11 PADEs/787 patient-days	PADEs/# patient-days	PADRs/1000 patient-days	14	USA, age not reported, historical control study, medical ICU
Wang 2015	Kaushal	2008	Pre-intervention: 9 PADEs/311 patient-days	PADES/# patient-days	PADRs/1000 patient-days	28.9	USA, pediatric inpatients, PICU in a pediatric teaching hospital

## Sheet: SR Data by PADR units
SR	Primary study	Year of primary study	Converted units	Converted data	Primary study-level factors (from SR)	Age categories
Manias 2014	Abstos	2011	PADRs/1000 doses	0.56	USA, pedriatric inpatients, retrospective, PICU at a university children's hospital	3 Pediatric
Boeker 2014	Aljadhey	2013	PADRs/100 patients	2.6	Saudi Arabia, adult inpatients, surgical, medical, and ICU patients	1 Adult
Hakkarainen 2012	Baniasadi	2008	PADRs/100 patients	0.4	Iran, adult inpatients, prospective, hospital setting NR other than academic	1 Adult
Boeker 2013	Bates 1993	1993	PADRs/100 patients	3.6	USA, all patients, prospective, surgical and medical general care, OB/GYN, and coronary ICU	1 Adult
Boeker 2013	Bates 1993	1993	PADRs/1000 patient-days	5.1	USA, all patients, prospective, surgical and medical general care, OB/GYN, and coronary ICU	2 All ages
Boeker 2013	Bates 1995	1995	PADRs/100 patients	1.7	USA, adult inpatients, prospective, 2 hospitals, surgical general care and ICU, medical general care and ICU	1 Adult
Boeker 2013	Bates 1995	1995	PADRs/1000 patient-days	3.3	USA, adult inpatients, prospective, 2 hospitals, surgical general care and ICU, medical general care and ICU	1 Adult
Nuckols 2014	Bates 1998	1998	PADRs/1000 patient-days	4.5	USA, adult inpatients, prospective, medical and surgical wards and ICUs of a private academic hospital	1 Adult
Nuckols 2014	Bates 1999	1999	PADRs/1000 patient-days	2.9	USA, adult inpatients, prospective, medical wards of a private academic hospital	1 Adult
Boeker 2014	Berga Cullere	2009	Patients with PADRs/100 patients	5.2	Spain, adult inpatients, 5 hospitals	1 Adult
Boeker 2013	Berga Cullere	2009	PADRs/100 patients	5.9	Spain, adult inpatients receiving pharmacologic tx >48 hours, prospective, 5 hospitals, surgical and medical general care	1 Adult
Manias 2012	Bradley	2006	PADRs/100 patients	0.41	USA, adult inpatients, prospective, 3 ICUs of a university hospital,	1 Adult
Manias 2012	Chapuis	2010	PADRs/100 opportunities for error	0.6	France, adult inpatients, prospective, 2 ICUs of a university hospital,	1 Adult
Hakkarainen 2012	Davies 2006	2006	PADRs/100 patients	12.8	UK, adult inpatients, prospective, hospital setting NR	1 Adult
Hakkarainen 2012	Davies 2009	2009	PADRs/100 patients	11.8	UK, adult inpatients, prospective, hospital wide (excludes psychiatric, pediatric, and OB/GYN wards)	1 Adult
Boeker 2014	de Boer	2013	Patients with PADRs/100 patients	4.1	The Netherlands, adult surgical inpatients, 3 hospitals that all used a CPOE (computerized physician order entry) system with CDS (clinical decision support) to reduce errors	1 Adult
Hakkarainen 2012	Dormann	2004	PADRs/100 patients	17	Germany, adult inpatients, prospective, hospital setting NR	1 Adult
Hakkarainen 2012	Farcas	2010	PADRs/100 patients	3	Romania, adult inpatients, prospective, hospital setting NR	1 Adult
Hakkarainen 2012	Gholami	1999	PADRs/100 patients	16.2	Iran, adult inpatients, prospective, hospital setting NR	1 Adult
Kanagaratnam 2016	Granjon	2006	Patients with PADRs/100 patients	30.7	France, elderly patients with cognitive disorders (>80 years), prospective, short-stay geriatric unit in hospital, "Probable" as well as "likely" PADRs	3 Geriatric
Salmasi 2015	Hintong	2005	PADRs/100 patients	0.007	Southeast Asia, anaesthesia patients, age unclear, prospective, 20 hospitals	2 Unclear
Wang 2015	Kaushal	2008	PADRs/1000 patient-days	28.9	USA, pediatric inpatients, PICU in a pediatric teaching hospital	3 Pediatric
Maaskant 2015	King	2003	PADRs/1000 patient-days	83.8	Canada, pediatric inpatients, retrospective, surgical and medical wards in a tertiary care children's teaching hospital, Unclear PADR definition	3 Pediatric
Acheampong 2014	Klopotowska (2010)	2010	PADRs/1000 patient-days	4	Netherlands, adult inpatients, prospective, academic hospital medical and surgical ICU, 8.5 month study period	1 Adult
Wang 2015	Klopotowska (2010)	2010	PADRs/1000 patient-days	4	The Netherlands, age not reported, historical control study, medical and surgical ICUs of academic hospital	2 Unclear
Manias 2012	Klopotowska (2010)	2010	PADRs/1000 patient-days	53.6	The Netherlands, adult inpatients, prospective, ICU, incorrect definition (includes "potential" PADRs as well as actual PADRs)	1 Adult
Boeker 2014	Klopotowska (2013)	2013	Patients with PADRs/100 patients	8.4	The Netherlands, adult inpatients >=65 years, 3 hospitals, Excluded ADEs not related to triggers (i.e., those detected by chart review alone)	1 Adult
Hodgkinson 2006	Kucukarslan	2003	PADRs/100 patients	11.4	USA, adult inpatients, case-control study, general practice care unit, internal medicine service	1 Adult
Hodgkinson 2006	Kucukarslan	2003	PADRs/1000 patient-days	26.5	USA, adult inpatients, case-control study, general practice care unit, internal medicine service	1 Adult
Kanagaratnam 2016	Laroche	2013	Patients with PADRs/100 patients	2.4	France, elderly patients with Alzheimer's disease or dementia (age 46-108 years), most suffered other comorbidities, multisite including dementia clinics, acute and long-term geriatric care units, and rehabilitation geriatric care units	3 Geriatric
Manias 2012	Leape	1999	PADRs/1000 patient-days	10.7	USA, adult inpatients, prospective study, medical ICU and CCU of a large tertiary care hospital	1 Adult
Wang 2015	Leape	1999	PADRs/1000 patient-days	14	USA, age not reported, historical control study, medical ICU	2 Unclear
Nuckols 2014	Leung	2012	PADRs/100 patients	10.6	USA, adult inpatients, prospective, 6 community hospitals	1 Adult
Nuckols 2014	Menendez	2012	PADRs/100 patients	0.5	Spain, mostly geriatric inpatients, prospective, hospital wide	3 Geriatric
Boeker 2014	Morimoto	2011	Patients with PADRs/100 patients	3.9	Japan, adult inpatients, 5 hospitals, surgical and medical patients (excluded ICU patients for this analysis)	1 Adult
Boeker 2013	Morimoto	2011	PADRs/100 patients	4.1	Japan, adult inpatients, prospective, 3 hospitals, surgical and medical general care and ICU	1 Adult
Manias 2014	Morriss	2009	PADRs/1000 doses	0.86	USA, neonates, prospective, NICU at a university children's hospital	3 Pediatric
Manias 2014	Mullett	2001	PADRs/100 patients	0.1	USA, pediatric inpatients, prospective, PICU at a university children's hospital.	3 Pediatric
Boeker 2014	NA		PADRs/100 patients	4.9	Pooled analysis (4 studies)
Manias 2012	Nuckols	2008	PADRs/1000 patient-days	4.8	USA, adult inpatients, retrospective cohort, surgical, trauma, burn, and medical ICUs of academic and non-academic hospitals. Only included PADRs related to IV medications.	1 Adult
Hakkarainen 2012	Pearson	1994	PADRs/100 patients	0.3	USA, adult inpatients, prospective, hospital setting NR	1 Adult
Hakkarainen 2012	Pourseyed	2009	PADRs/100 patients	8.8	Iran, adult inpatients, prospective, internal medicine ward of hospital	1 Adult
Salmasi 2015	Sangtawesin	2005	PADRs/100 patients	0.006	Southeast Asia, pediatric inpatients, prospective, appears to be a children's hospital	3 Pediatric
Nuckols 2014	Van Doormal	2009	PADRs/1000 medication orders	14.3	The Netherlands, adult inpatients, prospective, medical wards of 2 academic hospitals	1 Adult
Nuckols 2014	Van Doormal	2009	Patients with PADRs/100 patients	15.5	The Netherlands, adult inpatients, prospective, medical wards of 2 academic hospitals	1 Adult
Maaskant 2015	Walsh	2008	PADRs/1000 patient-days	7.9	USA, pediatric inpatients, PICU, NICU, and surgical and medical pediatric wards in children's hospital	3 Pediatric
Damiani 2009	Weant	2007	PADRs/1000 doses	0.137	USA, patient characteristics NR, setting NR	2 Unclear
Manias 2012	Weant	2007	PADRs/1000 doses	0.137	USA, adult inpatients, prospective, neurosurgical ICU of a medical centre,	1 Adult
Nuckols 2014	Weant	2007	PADRs/1000 doses	0.137	USA, adult inpatients, neurosurgical ICU of a public academic hospital	1 Adult

## Sheet: SR Data - PADR per 100 pt
SR	Primary study	Year of primary study	Primary study-level factors (from SR)	Age categories	Converted units	Converted data
Boeker 2013	Bates 1993	1993	USA, all patients, prospective, surgical and medical general care, OB/GYN, and coronary ICU	1 Adult	PADRs/100 patients	3.6
Boeker 2013	Bates 1995	1995	USA, adult inpatients, prospective, 2 hospitals, surgical general care and ICU, medical general care and ICU	1 Adult	PADRs/100 patients	1.7
Boeker 2013	Berga Cullere	2009	Spain, adult inpatients receiving pharmacologic tx >48 hours, prospective, 5 hospitals, surgical and medical general care	1 Adult	PADRs/100 patients	5.9
Boeker 2013	Morimoto	2011	Japan, adult inpatients, prospective, 3 hospitals, surgical and medical general care and ICU	1 Adult	PADRs/100 patients	4.1
Boeker 2014	Aljadhey	2013	Saudi Arabia, adult inpatients, surgical, medical, and ICU patients	1 Adult	PADRs/100 patients	2.6
Boeker 2014	NA		Pooled analysis (4 studies)		PADRs/100 patients	4.9
Hakkarainen 2012	Pearson	1994	USA, adult inpatients, prospective, hospital setting NR	1 Adult	PADRs/100 patients	0.3
Hakkarainen 2012	Gholami	1999	Iran, adult inpatients, prospective, hospital setting NR	1 Adult	PADRs/100 patients	16.2
Hakkarainen 2012	Dormann	2004	Germany, adult inpatients, prospective, hospital setting NR	1 Adult	PADRs/100 patients	17
Hakkarainen 2012	Davies 2006	2006	UK, adult inpatients, prospective, hospital setting NR	1 Adult	PADRs/100 patients	12.8
Hakkarainen 2012	Baniasadi	2008	Iran, adult inpatients, prospective, hospital setting NR other than academic	1 Adult	PADRs/100 patients	0.4
Hakkarainen 2012	Pourseyed	2009	Iran, adult inpatients, prospective, internal medicine ward of hospital	1 Adult	PADRs/100 patients	8.8
Hakkarainen 2012	Davies 2009	2009	UK, adult inpatients, prospective, hospital wide (excludes psychiatric, pediatric, and OB/GYN wards)	1 Adult	PADRs/100 patients	11.8
Hakkarainen 2012	Farcas	2010	Romania, adult inpatients, prospective, hospital setting NR	1 Adult	PADRs/100 patients	3
Hodgkinson 2006	Kucukarslan	2003	USA, adult inpatients, case-control study, general practice care unit, internal medicine service	1 Adult	PADRs/100 patients	11.4
Manias 2012	Bradley	2006	USA, adult inpatients, prospective, 3 ICUs of a university hospital,	1 Adult	PADRs/100 patients	0.41
Manias 2014	Mullett	2001	USA, pediatric inpatients, prospective, PICU at a university children's hospital.	3 Pediatric	PADRs/100 patients	0.1
Nuckols 2014	Leung	2012	USA, adult inpatients, prospective, 6 community hospitals	1 Adult	PADRs/100 patients	10.6
Nuckols 2014	Menendez	2012	Spain, mostly geriatric inpatients, prospective, hospital wide	3 Geriatric	PADRs/100 patients	0.5
Salmasi 2015	Hintong	2005	Southeast Asia, anaesthesia patients, age unclear, prospective, 20 hospitals	2 Unclear	PADRs/100 patients	0.007
Salmasi 2015	Sangtawesin	2005	Southeast Asia, pediatric inpatients, prospective, appears to be a children's hospital	3 Pediatric	PADRs/100 patients	0.006

## Sheet: SR Data -PADR per 1000 dose
SR	Primary study	Year of primary study	Primary study-level factors (from SR)	Age categories	Converted units	Converted data
Damiani 2009	Weant	2007	USA, patient characteristics NR, setting NR	3 Unclear	PADRs/1000 doses	0.137
Manias 2012	Weant	2007	USA, adult inpatients, prospective, neurosurgical ICU of a medical centre,	3 Adult	PADRs/1000 doses	0.137
Manias 2014	Morriss	2009	USA, neonates, prospective, NICU at a university children's hospital	1 Pediatric	PADRs/1000 doses	0.86
Manias 2014	Abstos	2011	USA, pedriatric inpatients, retrospective, PICU at a university children's hospital	1 Pediatric	PADRs/1000 doses	0.56
Nuckols 2014	Weant	2007	USA, adult inpatients, neurosurgical ICU of a public academic hospital	3 Adult	PADRs/1000 doses	0.137
Nuckols 2014	Van Doormal	2009	The Netherlands, adult inpatients, prospective, medical wards of 2 academic hospitals	3 Adult	PADRs/1000 medication orders	14.3

## Sheet: SR Data - PADR per 1000 pt-days
SR	Primary study	Year of primary study	Primary study-level factors (from SR)	Age categories	Converted units	Converted data
Acheampong 2014	Klopotowska (2010)	2010	Netherlands, adult inpatients, prospective, academic hospital medical and surgical ICU, 8.5 month study period	3 Adult	PADRs/1000 patient-days	4
Boeker 2013	Bates 1993	1993	USA, all patients, prospective, surgical and medical general care, OB/GYN, and coronary ICU	2 All ages	PADRs/1000 patient-days	5.1
Boeker 2013	Bates 1995	1995	USA, adult inpatients, prospective, 2 hospitals, surgical general care and ICU, medical general care and ICU	3 Adult	PADRs/1000 patient-days	3.3
Hodgkinson 2006	Kucukarslan	2003	USA, adult inpatients, case-control study, general practice care unit, internal medicine service	3 Adult	PADRs/1000 patient-days	26.5
Maaskant 2015	King	2003	Canada, pediatric inpatients, retrospective, surgical and medical wards in a tertiary care children's teaching hospital, Unclear PADR definition	1 Pediatric	PADRs/1000 patient-days	83.8
Maaskant 2015	Walsh	2008	USA, pediatric inpatients, PICU, NICU, and surgical and medical pediatric wards in children's hospital	1 Pediatric	PADRs/1000 patient-days	7.9
Manias 2012	Leape	1999	USA, adult inpatients, prospective study, medical ICU and CCU of a large tertiary care hospital	3 Adult	PADRs/1000 patient-days	10.7
Manias 2012	Nuckols	2008	USA, adult inpatients, retrospective cohort, surgical, trauma, burn, and medical ICUs of academic and non-academic hospitals. Only included PADRs related to IV medications.	3 Adult	PADRs/1000 patient-days	4.8
Manias 2012	Klopotowska (2010)	2010	The Netherlands, adult inpatients, prospective, ICU, incorrect definition (includes "potential" PADRs as well as actual PADRs)	3 Adult	PADRs/1000 patient-days	53.6
Nuckols 2014	Bates 1998	1998	USA, adult inpatients, prospective, medical and surgical wards and ICUs of a private academic hospital	3 Adult	PADRs/1000 patient-days	4.5
Nuckols 2014	Bates 1999	1999	USA, adult inpatients, prospective, medical wards of a private academic hospital	3 Adult	PADRs/1000 patient-days	2.9
Wang 2015	Leape	1999	USA, age not reported, historical control study, medical ICU	3 Unclear	PADRs/1000 patient-days	14
Wang 2015	Kaushal	2008	USA, pediatric inpatients, PICU in a pediatric teaching hospital	1 Pediatric	PADRs/1000 patient-days	28.9
Wang 2015	Klopotowska (2010)	2010	The Netherlands, age not reported, historical control study, medical and surgical ICUs of academic hospital	3 Unclear	PADRs/1000 patient-days	4

## Sheet: SR Data -Pts w PADR per 100 pts
SR	Primary study	Year of primary study	Primary study-level factors (from SR)	Age categories	Converted units	Converted data
Boeker 2014	Berga Cullere	2009	Spain, adult inpatients, 5 hospitals	3 Adult	Patients with PADR/100 patients	5.2
Boeker 2014	Morimoto	2011	Japan, adult inpatients, 5 hospitals, surgical and medical patients (excluded ICU patients for this analysis)	3 Adult	Patients with PADR/100 patients	3.9
Boeker 2014	de Boer	2013	The Netherlands, adult surgical inpatients, 3 hospitals that all used a CPOE (computerized physician order entry) system with CDS (clinical decision support) to reduce errors	3 Adult	Patients with PADR/100 patients	4.1
Boeker 2014	Klopotowska (2013)	2013	The Netherlands, adult inpatients >=65 years, 3 hospitals, Excluded ADEs not related to triggers (i.e., those detected by chart review alone)	4 Geriatric	Patients with PADR/100 patients	8.4
Kanagaratnam 2016	Granjon	2006	France, elderly patients with cognitive disorders (>80 years), prospective, short-stay geriatric unit in hospital, "Probable" as well as "likely" PADRs	4 Geriatric	Patients with PADR/100 patients	30.7
Kanagaratnam 2016	Laroche	2013	France, elderly patients with Alzheimer's disease or dementia (age 46-108 years), most suffered other comorbidities, multisite including dementia clinics, acute and long-term geriatric care units, and rehabilitation geriatric care units	4 Geriatric	Patients with PADR/100 patients	2.4
Nuckols 2014	Van Doormal	2009	The Netherlands, adult inpatients, prospective, medical wards of 2 academic hospitals	3 Adult	Patients with PADR/100 patients	15.5
