# Supplementary material for: Incidence, causes, and consequences of preventable adverse drug reactions occurring in inpatients: A systematic review of systematic reviews
Source: PLoS One. 2018 Oct 11;13(10):e0205426. doi: 10.1371/journal.pone.0205426 (PMC6181371; doi:10.1371/journal.pone.0205426)
Supplement: S2 Dataset — (XLSX) [file pone.0205426.s002.xlsx]

## Sheet: Primary study data synthesized
Author	Year	Design (Interventional or non-interventional)	Patient age	Relevant setting/patient criteria	Pediatric only? (yes/no)	Adult only? (yes/no)	Geriatric only? (yes/no)	Patient age category	ICU_yn	Surgery_yn	Medicine_yn	ADR definition	ADR Custom/other definitions	Causality assessment	Causality Custom/Other definitions	Preventability assessment	Preventability Custom/Other definitions	PADR/ADR ID method	PADR/ADR ID method summary modified from Martins 2014 and Miguel 2012	ID summary	ID_method category for synthesis	Overall PADR incidence	Per patients OR admissions OR discharges	per_100_px	Per admissions	Per patient-days	per_1000_p-d	Proportion of patients	prop_px	Per doses	per_1000_doses	Per medication orders	per_1000_med_orders	Other	Value in other units	PADR incidence by age	Causes related to the drug	Causes related to human error	Severity of harm	Settings/clinical areas	Drugs/drug classes	Statements made about drugs…	Alimentary tract and metabolism medications	Analgesics (unclear definition)	Antibiotics/anti-infectives	Anticoagulants	Antidepressants	Antidiabetics	Antiepileptics
Bates	1995	Non	Adults	5 ICU, 4 medical units, 2 surgical units	No	Yes	No	2	No	No	No	Custom	we prefer the term adverse drug event (ADE), defined as an injury resulting from medical intervention related to a drug, because it is more comprehensive and clinically significant than the ADR.	NR		Custom	Reviewers were asked to consider ADEs as preventable if they were due to an error or were preventable by any means currently available. In the long term it is likely that many ADEs currently judged nonpreventable may become preventable with new approaches.	Voluntary reporting, daily chart review, twice daily solicitation from nurses, pharmacists, and clerical personnel	Stimulated reporting Prospective chart review Prospective health team interview	Prospective/stimulated/interview	7	70 PADRs/21,412 patient-days (IRR = 3.2/1,000 p-d; 95% CI: 2.5-4.0 ) OR 70 PADRs/4,031 admissions (Crude rate = 1.7 PADRs/100 admissions, 95% CI = 1.3-2.1; Adjusted hospital-wide rate (adjusted for hospital effect due to sampling scheme ... not all unit types represented equally) = 1.8 PADRs/100 admissions	Yes	1.7	Yes	Yes	3.3	No		No		No		No				Stages of Primary Errors Associated With PADR: Ordering 39 (56% of PADRs); Transcription 4 (6%); Dispensing 3 (4%), Administration 24 (34%)	Of life-threatening and serious ADEs, 42% were preventable, vs 18% of significant ADEs. Overall, more severe ADEs were more often preventable (P<.001, trend test, 2 df). Fatal: 0 (0% of PADRs...compared with 2% of non-PADRs) Life-threatening: 14 (20% of PADRs…compared with only 9% of non-PADRs) Serious: 30 (43% of PADRs...compared with only 24% of non-PADRs) Significant: 26 (37% of PADRs...compar…		Analgesics was also the leading drug class associated with preventable ADEs, with sedatives (10%) representing the next highest category. antibiotics caused only 9% of preventable ADEs vs 30% of nonpreventable ADEs (P<.005). Central nervous system depressants, including sedatives and antipsychotics in particular, were associated with preventable ADEs more often than nonpreventable ADEs. Analgesic…	"Analgesics" was the leading drug class associated with preventable ADEs (29%), with sedatives (10%) representing the next highest category. antibiotics caused only 9% of preventable ADEs vs 30% of nonpreventable ADEs (P<.005). Central nervous system depressants, including sedatives and antipsychotics in particular, were associated with preventable ADEs more often than nonpreventable ADEs.		0.29	9% (caused 30% of non-preventable p<0.005)	0.04		0.06
de Boer	2013	Non	Unclear: Mean 62 +/- 14.5 years	Elective surgery patients	No	Unclear	No	5	No	Yes	No	Other	Morimoto 2004: "This medication related harm is widely known as adverse drug events (ADEs) [2]."	Custom	References their own tool: "developed standardized ADE assessment method. This method incorporates a surgical trigger tool with 51 triggers and causality assessment with expert judgment developed to monitor medication safety improvements in a surgical cohort.	Custom	Two expert panels, each consisting of a consultant surgeon and a clinical pharmacologist, determined causality, severity and preventability of the ADEs	Chart review based on selected triggers. In the Discussion they mention a limitation being the retrospective ADE assessment method; assessment by an expert panel	Retrospective chart review	Retrospective	3	24 PADRs/567 patients OR 4.2 PADRs/100 patients (95% CI: 2.5-5.9)	Yes	4.2	Yes	No		No		No		No		No		Age 17-65: 7 PADRs/302 patients OR 2.3 (1.1-4.9) PADRs/100 admissions >65: 17 PADRs/265 patients OR 6.4 (4.0-10.4) PADRs/100 admissions The incidence in elderly people was significantly higher than younger adults (IRR = 2.77; 95% CI: 1.14-6.72)		87.5% of PADRs were caused by errors in the prescribing or ordering process (study did not include administration errors, so the proportion due to prescribing errors may be higher than reported in other studies)	11 PADRs (45.8%) were mild 7 PADRs (29.2%) were moderate 4 PADRs (16.7%) were severe 2 PADRs (8.3%) were life-threatening 0 PADRs (0%) caused death		3 PADRs (12.5% of 24) caused by alimentary tract and metabolism medications 9 PADRs (37.5%) caused by blood and blood forming organs medications--29.2% anti-coagulants, 8.3% electrolyte solutions (potassium chloride) 4 PADRs (16.7%) caused by cardiovascular system medications 1 PADR (4.2%) caused by systemic hormonal preparations (excluding sex hormones and insulin) 1 PADR (4.2%) caused by anti-i…		0.13		0.04	0.29
Kucukarslan	2003	Intervention	Unclear: Mean 56.49 +/- 19.6 years	2 internal medicine wards	No	Unclear	No	5	No	No	Yes	NR	"A preventable ADE was defined as an undesired reaction to medication which may have been prevented by appropriate drug selection or management"	NR	The senior pharmacists (M.P. and M.M.) and coauthors were blinded to the patients’ identity and patient care unit assignment. Each documented the preventable ADE (=0.87 for non random agreement). The physician coinvestigator (D.A.N.)reviewed the patient documents for those patients with ADEs identified by the senior pharmacists (=0.71). The pharmacist and physician coinvestigators did not adjudic…	Custom	"A preventable ADE was defined as an undesired reaction to medication which may have been prevented by appropriate drug selection or management"	The intervention and control groups used pharmacists on the ward to ID medication errors daily. However, the ADEs were detected by chart review, apparently retrospectively (although not clear).	Retrospective chart review (in a prospective intervention study)	Retrospective	3	9 PADR/79 patients OR /339 patient-days OR 26.5 PADRs/1,000 patient-days	Yes	11.4	No	Yes	26.5	No		No		No		No
Walsh	2008	Intervention	Pediatrics	NICU, PICU, inpatient pediatric wards	Yes	No	No	1	No	No	No	Custom	An adverse drug event was defined as an injury as a result of medication use;	NR	Pediatricians (Drs Walsh, Landrigan, and Schainker) who were trained in error identification and analysis made judgments about whether a possible error should be classified as (1) an adverse drug event (injury)	Custom	a preventable adverse drug event was an adverse drug event that was caused by an error. …… "Preventability was defined as able to be avoided. We intentionally did not constrain reviewers into defining “preventable” in a precise way; rather, it was an implicit judgment based on their expertise" ........ "For all serious medication errors or adverse drug events, physicians were asked to rate severi…	Review of all components of the inpatient record, including all medication orders, medication admin records, progress notes, nursing notes, and discharge summary for possible MEs and possible ADRs.	Retrospective chart review	Retrospective	3	7.9 PADRs/1,000 patient-days. There were 275 admissions and 1386 patient-days, which means there were 11 PADRs detected (7.9/1,000*1,386 = 11)	Yes	4	No	Yes	7.9	No		No		No		No
Davies	2009	Non	Adults	9 medical and 3 surgical wards	No	Yes	No	2	No	No	No	Edwards and Aronson		Naranjo		Hallas		" Study wards were visited daily by the research pharmacist, and patients’ drug charts, medical and nursing notes were reviewed for evidence of an ADR." Daily chart review for ADRs, voluntary reporting by ward staff, and solicitation from ward pharmacists.	Prospective chart review Prospective health team interview Prospective patient interview Stimulated reporting	Prospective/stimulated/interview/patient	7	391 PADRs/3322 patients (344 "possibly" preventable and 47 "definitely" preventable)	Yes	11.8	No	No		No		No		No		No
Davies	2006	Non	NR (reported median and interquartile ranges of ADR and non-ADR patients)	1 surgery unit (general surgery) and 4 medical units (endocrinology, gastro-enterology, geriatric, rheumatology)	No	Yes	No	2	No	No	No	Edwards and Aronson		Naranjo		Hallas		"A research pharmacist assessed patients for ADRs during a daily ward visit in which all medicines and changes in medication were recorded. The latter acted as a trigger to ascertain the occurrence of an adverse effect." Also included stimulated voluntary reporting by ward staff and solicitation from ward pharmacists.	Prospective chart review Stimulated reporting	Prospective/stimulated	5	16 PADRs/125 patients (13 "possibly" preventable and 3 "definitely" preventable)	Yes	12.8	No	No		No		No		No		No
Abstoss	2011	Intervention	Pediatric	PICU	Yes	No	No	1	Yes	No	No	Other	NCC MERP E-I	NR		ME's considered as preventable	considered all MEs to be preventable. Excluded ADRs that resulted from a non-preventable cause (e.g., an adverse drug reaction that could not be foreseen)	Voluntary reporting. The interventions aimed to increase voluntary reporting.	Pre-intervention: Voluntary Post-intervention: Stimulated reporting	Voluntary	1	Pre-intervention: 0.56/10,000 doses	No		No	No		No		Yes	0.056	No		No					Category E: pre-intervention: 8% of 128 MEs were errors that may have contributed to or resulted in temporary harm to the patient and required intervention (back calculation using the ME rate/10,000 doses give us a total of 410,256 doses in the pre-intervention period) Categories F-I: 0%
Aljadhey	2013	Non	Adults (>12 years)	2 ICU (1 medical, 1 surgical) 2 medical units, 1 surgical unit	No	Yes	No	2	No	No	No	Custom	ADEs = ADRs (Jha 1998) + harmful effects arising from errors at any medication use stage (Gandhi 2000). Harm = Categories E to I.	Other	Brigham and Women ’s Hospital, the Center for Excellence for Patient Safety Research and Practice	ME's considered as preventable	Morimoto 2004: considered all MEs to be preventable (taken from Morimoto 2004), therefore, only the events included based on the Gandhi definition would be considered PADRs.	A combination of daily chart review by pharmacists and voluntary reporting by others. Further chart review could be triggered by specific drugs and lab tests as clues that ADRs may have occurred.	Prospective chart review Stimluated reporting	Retrospective/stimulated	5	25 PADRs/977 patients OR 2.6 (95% CI: 1.6-3.7) PADRs/100 admissions OR 2.6 (95% CI: 1.7-3.7) PADRs/1,000 patient-days)…I work this out to there being 25 PADRs/9,615 patient-days	Yes	2.6	Yes	Yes	2.6	No		No		No		No				24 of 25 PADRs (96%) caused at the ordering stage 1 (4%) at the dispensing stage			"Preventable ADEs were more common with antibiotics, antihypertensives, diuretics and non-steroidal anti-inﬂammatory drugs, whereas anticoagulants were the most frequent non-preventable ADE." 7 (28%) PADRs caused by antibiotics 6 (24%) by anticoagulants 4 (16%) by antihypertensives 3 (12%) by diuretics 3 (12%) by NSAIDs 2 (8%) by antibiabetics	Preventable ADEs were more common with antibiotics, antihypertensives, diuretics and non-steroidal anti-inﬂammatory drugs, whereas anticoagulants were the most frequent non-preventable ADE.			0.28	0.24		0.08
Gurwitz	2008	Intervention	LTC: Mean 87.2 years	Residential care (LTC)	No	No	Yes	3	No	No	Yes	Custom	Bates 1995 (mainly). The primary outcome of the study was an adverse drug event, defined as an injury resulting from the use of a drug. This definition is consistent with definitions used in previous studies.2,3,11–14 (Gurwitz 2000, Gurwitz 2005, Gurwitz 2003, Bates 1995, Leape 1995, Leape 1999)	Custom	They cite 3 of their own previous studies as well as Bates 1995, Leape 1995, Leape 1999, Kaushal 2001, Bates 1998, and Bates 1997. "In determining whether an adverse drug event had occurred, the physician reviewers considered the temporal relation between the drug exposure and the event, as well as whether the event reflected a known effect of the drug. This structured implicit review process has…	ME's considered as preventable	Adverse drug events were considered to be preventable if they were judged to be due to an error and were preventable by any means available and not just in relation to the clinical decision support system.	Review of charts in monthly segments performed by trained pharmacist investigators looking for possible drug-related incidents. Computer-generated triggers were also used, as well as administrative incident reports.	Retrospective chart review and incident report review	Retrospective	3	126 PADRs/3,257 resident-months OR 3.9 PADRs/100 resident-months	No		No	Yes	1.3	No		No		No		No					58 PADRs were "More severe" (1.8/100 resident-months) 68 PADRs were "Less severe" (2.1/100 resident-months)		INDIVIDUAL PADRs MAY OCCUR UNDER MORE THAN ONE DRUG (sum is greater than actual number of PADRs) 24 PADRs (19.1%) caused by CV drugs 23 (18.3%) caused by diuretics 13 (10.3%) caused by antipsychotics 12 (9.5%) caused by sedatives/hypnotics 11 (8.7%) caused by anti-platelet meds 10 (7.9%) caused by anticoagulants 9 (7.1%) caused by antidepressants 9 (7.1%) caused by opioids 9 (7.1%) caused by anti…		4% (GI meds)		0.06	17%: 9% (anti-platelets), 8% anticoagulants	0.07		0.07
Leung	2012	Intervention	Adults: Mean 63.4 years	Hospital wide	No	Yes	No	2	No	No	No	Custom	We defined an “ADE” as any drug-related injury	Other	Brigham and Women’s Hospital, Center of Excellence for Patient Safety Research and Practice: Study personnel underwent training using a curriculum developed by the Center of Excellence for Patient Safety Research and Practice at the Brigham and Women’s Hospital .... This curriculum has been used in a number of previous studies,1,14,19,20 and has been described.15	ME's considered as preventable	Morimoto 2004: ADEs were considered preventable if they were due to an error or were preventable by any means available (e.g., anaphylaxis to penicillin in a patient with a known history of penicillin allergy). A non-preventable ADE was any drug-related injury in which there was no error in the medication process (e.g., an allergic reaction in a patient not previously known to have allergies).	Retrospective chart review to identify recognized triggers (IHI tool). Triggers prompted the extraction of a detailed incident description. All data were reviewed by 2 investigators to classify incidents as being ADEs or not, severity of ADEs, and preventability of ADEs.	Retrospective chart review	Retrospective	3	106 PADRs/30,161 patient admissions OR 10.6 PADRs/100 admissions	Yes	0.4	Yes	No		No		No		No		No					1 PADR was fatal (0.1/100 admissions; 95% CI: 0.006-0.44) 18 PADRs were life-threatening (1.8/100 admissions: 1.1-2.8) 60 PADRs were serious (6.0/100 admissions: 4.6-6.6) 27 PADRs were significant (2.7/100 admissions: 1.8-3.9)		INDIVIDUAL PADRs MAY OCCUR UNDER MORE THAN ONE DRUG (sum is greater than actual number of PADRs) 30 PADRs (3.0 PADRs/100 admissions) caused by cardiovascular drugs: 11 by diuretics, 11 by beta-blockers, 4 by ACE inhibitors/ARBs, 3 by antiarrhythmics, 1 by antiplatelet drugs 17 PADRs (1.7/100 admissions) caused by analgesics: 16 by narcotics and 1 by non-narcotics 17 PADRs (1.7/100 admissions) cau…		2% (GI meds)	16%: 15% (narcotic), 1% (non-narcotic)	0.16	12%: 1% (antiplatelets)	0.01	4%: 2% (oral anti-diabetics), 2% (insulin)
Morimoto	2011	Non	>15 years (62% were ≥65 years)	3 ICU, 7 medical units, 8 surgical units	No	Yes	No	3	No	No	No	Custom	ADE was defined as an injury due to a medication. For example, cough after receiving angiotensin-converting enzyme (ACE) inhibitors without other reasons was considered an ADE. They also identified medication errors, and referred to ADEs with medication errors as preventable ADEs, and those without medication errors as non-preventable ADEs. Some ADEs are associated with medication errors and they…	Other	Brigham and Women's	ME's considered as preventable	all ADEs due to MEs were considered preventable	Daily chart review by trained nurses or nursing students and review of voluntary incident reports to identify incidents that may be ADEs or MEs. Two independent physician reviewers evaluated all incidents and classified them according to whether they were ADEs or medication errors, as well as to their severity and preventability.	Voluntary Prospective chart review	Voluntary/prospective	4	141 PADRs/3,459 patients OR 2.4 (2.0-2.8) PADRs/1000 patient-days (in 59,383 patient-days)	Yes	4.1	No	Yes	2.4	No		No		No		No				77 PADRs occurred at the monitoring stage 49 PADRs occurred at the ordering stage 15 PADRs occurred at the administration stage			Sedatives, NSAIDs, and electrolytes were the most frequent drug classes involved in PADRs, whereas antibiotics were the class most frequently associated with nonpreventable ADRs: 26 PADRs caused by electrolytes or fluids 25 PADRs caused by NSAIDs 24 PADRs caused by sedatives 19 PADRs caused by antibiotics 9 PADRs caused by antihypertensives 6 PADRs caused by other analgesics 4 PADRs caused by diu…	Sedatives, NSAIDs, and electrolytes were the most frequent drug classes involved in PADRs, whereas antibiotics were the class most frequently associated with nonpreventable ADRs	2%: 1% (peptic ulcer meds), 1% (laxatives)	0.04	13% (most frequently associated with non-preventable ADRs)	0.03	0.01	0.01
Morriss	2009	Intervention	Pediatric: Mean gestational age 34.5 +/- 4.8 weeks	NICU	Yes	No	No	1	Yes	No	No	NR		NR		ME's considered as preventable	A preventable ADE is harm to a patient as a result of a medication error.	Daily chart review to identify MEs and potential/preventable ADRs. Medication orders reviewed. Triggers used to enhance identification of ADEs. Voluntary reporting of MEs or suspected ADEs. Expert panel reviewed all data to classify as PADR.	Prospective chart review Voluntary	Voluntary/prospective	4	39 PADRs/475 patients OR 0.86 PADRs/1,000 doses OR a mean of 0.0065 (SD: 0.082) PADRs/subject/day, which I believe to equal 6.5 PADRs/1,000 patient-days (6094 subject-days in pre-intervention group)	Yes	8.2	No	Yes	6.5	No		Yes	0.86	No		No				14 PADRs caused by omitted dose 12 PADRs caused by wrong time 3 PADRs caused by wrong administration rate 2 PADRs caused by wrong dose 1 PADR caused by wrong dose ordered 1 PADR caused by unordered drug 1 PADR caused by faulty administration technique 1 PADR caused by duplication order 4 PADRs caused by other errors
Bradley	2006	Intervention	NR	3 ICU, 6 acute care (neurosurgery, neurology, urology, nephrology, solid organ transplant, cardiology, cardiothoracic surgery)	No	Unclear	No	5	No	No	No	NCC MERP categories E-H		NR		MEs considered preventable by NCC MERP definition?		Combination of voluntary reporting and pharmacist solicitation in an existing web-based system. The data in the pre-intervention period were collected retrospectively from the computerized system.	Voluntary Stimulated reporting	Stimulated	2	0.41 PADRs/100 patients (10 PADRs (errors causing harm)/2,450 patients or /112,500 doses)	Yes	0.41	No	No		No		Yes	0.09	No		No
Chapuis	2010	Intervention	Adults: interquartile range reported	Medical ICU	No	Yes	No	2	Yes	No	Yes	NCC MERP categories E-H		NR		MEs considered preventable by NCC MERP definition?		Direct observation by pharmacist. The observer intervened whenever an error was considered possibly harmful, meaning the incidence of PADRs is lower than would be expected.	Prospective observation of administration…this was to detect MEs that could then be intercepted before an AE occurred.	Other	8	35 PADRs/6,154 detailed opportunities for error occurred in 88 patients out of 1,001 patients total	Yes	3.5	No	No		No		No		No		Yes (detailed opportunities for error	5.7 PADRs/1,000 detailed opportunities for error			10 of 35 PADRs were "picking errors" related to selecting the correct brand name, dosage, or form.	17 errors were Category E (0.3% of all opportunities for error); 13 errors were Category F (0.2% of all opportunities for error); 5 errors were Category H (0.1% of all opportunities for error)
Handler	2008	Non	LTC: assumed to be geriatrics	Non-profit nursing home affiliated with academic medical centre	No	No	Yes	3	No	No	No	NR	Quoted WHO but cited Edwards and Aronson in the introduction, but they didn't actually specify they used this definition in their study.	Naranjo		MEs considered preventable by NCC MERP definition?	Used NCC MERP criteria to determine if a ME was present and therefore the ADR was preventable	Computer-generated alerts, suggesting a potential ADR were transmitted to a pharmacist only a weekly basis.	Retrospective chart review	Retrospective	3	16 PADRs/274 patients	Yes	5.8	No	No		No		No		No		No				14 of 16 errors causing PADRs occurred at the monitoring stage (11 of 16 at the prescribing stage…not sure how errors occur in both stages)	3 of 16 PADRs were considered serious (as well, only 3 ADRs were considered serious and these were all preventable)
Hintong	2005	Non	NR	Anaesthesia patients	No	Unclear	No	5	No	Yes	No	Custom	Drug error event = any undesirable event during anaesthesia that caused or led to inappropriate drug use or patient harm.	NR		MEs considered preventable by NCC MERP definition?		Assumed to be voluntary reporting. Drug error events recorded until 24 hours post-op.	Voluntary	Voluntary	1	14 PADRs/202,699 patients (anaesthesia)	Yes	0.007	No	No		No		No		No		No				8 of 14 PADRs caused by wrong drug being administered 3 caused by continuation of inhalant at the end of anaesthesia 2 caused by overdosage 1 caused by repeated dosage (These last 6 were grouped as "incorrect dose" by the authors)	13 of 14 PADRs were transient effects 1 of 14 PADRs was life-threatening
Klopotowska	2010	Intervention	Adult: Mean 63.22 +/0 17.62 years	ICU (academic hospital)	No	Yes	No	2	Yes	No	No	Other	NCC MERP E-I. Patient harm was defined as temporary or permanent impairment of the physical, emotional, or psychological function or structure of the body and/or pain requiring intervention resulting from this impairment [30]. --- they do however rate. Each ADE by the NCC MERP categories E-H and I	NR	The initial classification of the prescribing error type (grouping into a NCC-MERP category) was performed by the ICU hospital pharmacist who detected the prescribing error. The final classification was performed together with the other ICU hospital pharmacist to assure validity of the interpretation.	MEs considered preventable by NCC MERP definition?	" incidence of prescribing errors that resulted in patient harm (preventable ADEs) "	Daily medication order review. In the pre-intervention period, a pharmacist evaluated each new medication order daily in the ICU for appropriateness, etc., then each error was scored for its severity (patient impact) at the time of detection. For ethical reasons, it appears that if possible, errors were corrected at the time of detection and so patient harm was not incurred in some instances.	Prospective medication order review to detect prescribing errors. The errors were then categorized to according to resulting harm, etc.	Other	8	4.0 PADRs/1,000 patient-days OR 2 PADRs/115 patients	Yes	1.7	No	Yes	4	No		No		No		No				2 of 2 PADRs caused by (1) drug or drug omission error and (2) monitoring error types	2 of 2 PADRs caused "severe" patient harm (according to the Common Terminology Criteria for Adverse Events (version 3.0). Only PADRs in NCC MERP categories E and F were found in the entire study
Van Doormaal	2009	Intervention	Adult: 65.5 +/- 19.2	General medicine wards	No	Yes	No	2	No	No	Yes	NCC MERP categories E-H		Custom	They adapted the Yale Criteria -- "whether a related pADE had occurred), the National Coordinating Council for Medication Error Reporting and Prevention (NCC MERP) scheme15 and the simplified Yale algorithm16 were combined into a new assessment tool.17 "	MEs considered preventable by NCC MERP definition?		Review of data in the hospital information system, medical charts, and medication order and admin charts. It appears data were collected less than weekly, but unclear if daily.	Prospective chart review (timing unclear)	Prospective	5	92 patients with PADRs/592 patients	No		No	No		Yes	0.155	No		No		No				55 PADRs caused by therapeutic errors 34 PADRs caused by dosing errors 13 PADRs caused by transcribing errors	91 PADRs category E 8 PADRs category F 2 PADRs category H 1 PADR category I
Cohen	2004	Intervention	NR	NR: community hospital	No	Unclear	No	5	No	No	No	NCC MERP categories E-H	They say "An ADE was defined using the WHO definition" but then later on they measure the severity of the ADEs with the NCC MERP categories "The severity of harm of every ADE was scored using categories F to I of the National Coordinating Council for Medication Error Reporting and Prevention (NCCMERP) severity scoring scale"	NR	"...detailed review of the chart was performed to determine if there was an ADE that could reasonably be attributed to a medication error. If the reviewers reached different conclusions, this was resolved by obtaining the opinion of a critical care physician	NR		Retrospective chart review post-discharge to identify recognized triggers (IHI tool). Triggers prompted a more detailed review of the chart to determine if there was an ADE that could reasonably be attributed to a ME.	Retrospective chart review	Retrospective	3	10 PADRs/16,829 doses OR /730 patient-days OR /120 charts reviewed	Yes	8.3	No	Yes	13.7	No		Yes	0.59	No		No
Colpaert	2006	Intervention	NR (reported interquartile range)	Surgical ICU	No	Unclear	No	5	Yes	Yes	No	Other	NCC MERP D-I	NR		NR		Retrospective chart review: a surgical ICU-independent clinical pharmacist with experience in MEs analyzed every medication order of randomly selected patients during a 5 week period and recorded every possible medication prescribing error. The appropriateness of the drug was not considered. Errors were identified within 24 hours after prescription.	Retrospective chart review	Retrospective	3	12 PADRs/80 patient-days OR /90 patients OR 1.0 PADRs/100 medication orders	Yes	13.3	No	Yes	150	No		No		Yes	10	No				"ADEs [which were defined as NCC MERP D-I] were mainly dosing errors (especially for antibiotics and anti-epileptic drugs)"
King	2003	Intervention	Pediatrics: Mean 6.6 years (calculated)	3 medical and 2 surgery wards	Yes	No	No	1	No	No	No	Custom	An ADE was defined as a medication error resulting in an injury to the patient	NR		ME's considered as preventable		Voluntary reporting. Two physicians accessed the ME database and retrospectively reviewed all incident reports, and classified the incidents into ADEs, potential ADEs and others.	Voluntary	Voluntary	1	17 PADRs/30,317 patients OR /140,897 patient-days	Yes	0.06	No	Yes	0.12	No		No		No		No
Menendez	2012	Intervention	Generally, 72.2% of the patients in the hospital are geriatric	NR	No	No	Yes	3	Unclear	Unclear	Unclear	Other	NCC MERP E-I. Their initial definition of an ME excluded side-effects of medication	NR		NR	The paper actually doesn't even comment on preventable ADRs. This must have been interpreted by the systematic reviewers that included the study.	Voluntary reporting using a hand-written system (computerized post-intervention), as well as "the Global Trigger Tool" and "the walk rounds with the Pharmacy Service." (descriptions not provided)	Voluntary Prospective health team interview (possibly)	Voluntary	1	33 PADRs/7,001 discharges OR /793,120 doses (1 was category I, the other 32 were categories E-H)	Yes	0.5	No	No		No		Yes	0.04	No		Per discharges (I am calling this the same as patients)				16 PADRs due to drug omission 8 PADRs due to wrong dose			8 PADRs due to antibiotics out of 92,882 antibiotic doses				0.009 PADRs/100 antibiotic doses
Mullett	2001	Intervention	Pediatric: 6.2 (SEM: 0.302). Excluded infants <6 months	PICU	Yes	No	No	1	Yes	No	No	NR		NR		NR		Pharmacy staff monitored and recorded ADEs. Computerized alerting programs reported mismatches of culture and sensitivity results with patient antibiotic therapy, and the dosages of administered anti-infectives to published therapeutic ranges.	THIS STUDY ONLY EVALUATED ANTI-INFECTIVES Unclear detection methods other than a computer alert system reported mismatches of C&S with A/B therapy and "pharmacy staff monitored and recorded ADEs and kept a log of their interventions on drugs and drug dosages."	Other	8	1 PADR/487 patients for which an anti-infective was ordered	Yes	0.2	No	No		No		No		No		No				An allergy to the drug that was previously known			Anti-infectives only
Sangtawesin	2003	Non	NR	Pediatric hospital	Yes	No	No	1	No	No	No	Custom	based on an unknown defintion of ME and a severity classification of MEs modified from Demers (1998) and Hartwig (1991).”	NR		NR		Retrospective review of voluntary reporting forms	Voluntary	Voluntary	1	2 PADRs/32,105 admissions	Yes	0.006	Yes	No		No		No		No		No				One overdosage (10x dose of IV diphenhydrinate) and one wrong dose for administration (IV form of methotrexate administered via intrathecal route)
Weant	2007	Intervention	NR	Neurosurgical ICU	No	Unclear	No	5	Yes	Yes	No	NCC MERP categories E-H		NR		NR		Voluntary reporting system for MEs	Voluntary	Voluntary	1	0.137 PADRs/1,000 doses	No		No	No		No		Yes	0.137	No		No
Bates	1993	Non	Adults	2 medical, 2 surgical, 2 OB general care, 1 CCU	No	Yes	No	2	No	No	No	WHO	The adverse drug event, defined as an injury resulting from the administration of a drug, was the primary outcome of the study. For the data that we extracted, the WHO definition was employed.	Naranjo		Other	Preventability was assessed using a four-point scale (definitely preventable, probably preventable, probably not preventable, and definitely not preventable). This is the same categorization as Bates 1998 that cited Dubois	Voluntary reporting, daily chart review, twice daily solicitation from nurses, pharmacists, and clerical personnel	Stimulated reporting Prospective chart review Prospective health team interview	Prospective/stimulated/interview	7	15 PADRs/2,967 patient-days (~420 admissions)	Yes	3.6	Yes	Yes	5.1	No		No		No		No			14 of 15 PADRs (93%) were type A (dose-dependent, related to the pharmacologic characteristics of a drug, and predictable); 1 PADR (7%) was due to a patient being given a drug to which they had a known allergy	1 PADR (7%) was due to a patient being given a drug to which they had a known allergy
Bates	1998	Intervention	Adults: Mean 52.5 years	1 medical ICU, 1 surgical ICU, 2 medical units, 2 surgical units	No	Yes	No	2	No	No	No	NR	define preventable ADEs as those resulting from an error or having been preventable by any means currently available -- reference 9	NR	All incidents were evaluated as previously described (Bates 1995) by 2 physician reviewers blinded to the intervention groups. The reviewers classified each incident as an ADE, a potential ADE, or an exclusion. --- reference 9	Other	Cited Dubois 1988: "Categories of preventability were defined as being definitely preventable, probably preventable, probably not preventable, and definitely not preventable." …… define preventable ADEs as those resulting from an error or having been preventable by any means currently available	Voluntary reporting, daily chart review, twice daily solicitation from nurses, pharmacists, and clerical personnel	Stimulated reporting Prospective chart review Prospective health team interview	Prospective/stimulated/interview	7	4.5 PADRs/1,000 patient-days (55 PADRs over 12,218 patient-days in 2,491 admissions)	Yes	2.2	Yes	Yes	4.5	No		No		No		No					8 (15%) PADRs were life-threatening (0.65/1,000 patient-days); 12 (22%) were serious (0.98/1,000 patient-days), and 35 (64%) were significant (2.86/1,000 patient-days)
Laroche	2013	Non	Geriatric: 82 +/- 8.0 years (range: 46-108)	Dementia patients in public/private hospitals, memory centres network, nursing homes, acute/longterm care geriatric units, rehab care geriatric units	No	No	Yes	3	No	No	Yes	WHO		Other	Begaud 1985: The committee used the French ADR causality assessment.	Other	Olivier 2005: The preventability of ADR was evaluated from an ADR preventability scale and classified as preventable, potentially preventable, not preventable and not assessable. -- reference 24	This appears to be a prevalence study. Each geriatric care facility was visited on a specific day. On that given day, all suspected adverse reactions were identified, which were defined as the presence of any untoward medical occurrence present during treatment with pharmaceutical products, whatever its severity, date of onset, and nature of the drugs involved. Clinical, biological and complement…	PREVALENCE STUDY: Data collected on a specific day for ADRs present on that day Prospective chart review Prospective patient interview Prospective health team interview	Prospective/interview/patient	7	33 PADRs/1,332 patients	Yes	2.5	No	No		No		No		No		No							Anti-dementia and antipsychotic drugs induced half of the ADRs in this population; most of them were preventable.	Anti-dementia and antipsychotic drugs induced half of the ADRs in this population; most of them were preventable.
Leape	1999	Non	NR	Medical ICU and CCU	No	Unclear	No	5	Yes	No	Yes	Custom	We defined an ADE as an injury related to the use of a medication.	NR	Incidents were evaluated independently by 2 physician reviewers (L.L.L. and D.W.B.) who classified them according to whether or not an ADE or potential ADE was present….When there were disagreements the reviewers met and reached consensus. …. Reliability for these judgments has previously been reported(reference7) for judgments about whether an incident was an ADE, = 0.81-0.98	Other	Cited Bates 1995 -- "Using pre-established criteria, they also made judgments of severity, preventability, and, if an error was present, the type of error and the stage in the process at which the error occurred. When there were disagreements the reviewers met and reached consensus. .... Reliability for these judgments has previously been reported....for preventability, = 0.92"	Appears to be a retrospective chart review to identify MEs and ADEs in a systematic manner. The incidents were then evaluated for severity, preventability, etc.	Retrospective chart review	Retrospective	3	24 PADRs/225 patients OR /1,892 patient-days	Yes	10.7	No	Yes	12.7	No		No		No		No
Nuckols	2008	Intervention	Adult	ICU (surgical, trauma/burn, and medical), IV ADEs only	No	Yes	No	2	Yes	No	No	Other	Bates 1995	NR		Other	Cited Dubois 1988	Retrospective chart review, enhanced by a trigger tool (key words as sentinels). An expert panel rated the suspected ADEs.	Retrospective chart review	Retrospective	3	100 PADRs (IV-related)/4,604 patients OR /20,559 bed-days OR 4.86 PADRs/1,000 patient-days	Yes	2.2	No	Yes	4.9	No		No		No		No				Half of PADRs occurred during ordering 14% during administration 35% during monitoring *** 45 PADRs caused by failure to intervene after problem detected 29 PADRs caused by dose: overdose 19 PADRs caused by failure to monitor: "other" 5 PADRs caused by administration: wrong technique 5 PADRs caused by administration: wrong drug 5 PADRs caused by failure to monitor: drug-disease interaction 4 PADR…			This study only evaluated IV drugs. Morphine, insulin, fentanyl, and propofol represented 44% of all drugs involved. Half of PADRs occurred due to continuous infusions and 40% due to boluses.	For IV drugs (morphine, insulin, fentanyl, and propofol represented 44% of all drugs involved) half of PADRs occurred due to continuous infusions and 40% due to boluses.
Baniasadi	2008	Non	All ages	All wards (internal medicine, pediatric, TB, oncology, ICU, CCU, surgery)	No	No	No	4	No	No	No	WHO		Naranjo		Schumock		Voluntary reporting. The study described the initial establishment of a pharmacovigilance unit.	Stimulated reporting	Stimulated	2	25 PADRs/6,840 patients	Yes	0.37	No	No		No		No		No		No
Berga Cullere	2009	Non	Adults: Mean 66.3 +/- 17.9 years (most were over 60-80 years)	Medical and surgical units of 5 hospitals	No	Yes	No	2	No	No	No	Other	Bates 1993	Karch & Lasagna		Schumock	Otero-Lopez (2006) adaptation of Schumock and Thornton	Chart review, daily solicitation from ward physicians and nurses. Chart review could be triggered by specific diagnoses, changes in lab results, and specific drugs.	Prospective chart review Prospective health team interview	Prospective/interview	6	91 PADRs/1,550 patients OR 82 patients with PADRs/1,550 patients = 5.3 patients with PADRs/100 patients	Yes	5.9	No	No		Yes	0.053	No		No		No		Patients with PADRs were on average 5.4 years (95% CI: 0.1-10.7) older than patients with non-preventable ADRs		33 (36.3%) PADRs caused by omission of a dose or medication 26 (28.6%) due to wrong dose 15 (16.5%) due to wrong medication 13 due to inappropriate medication selection 6 due to insufficient monitoring 5 due to errors in preparation, handling, or "conditioning" 3 due to "inadequate patient time" (? maybe wrong timing of doses?) 2 due to use of an unnecessary medication 1 due to improper administr…	77 (84.6%) PADRs were Category E 10 (10.9%) were Category F 4 (4.4%) were severe (Category H)	50% of ADRs occurring in medical wards were PADRs 53.6% of ADRs occurring in surgical wards were PADRs	9 (9.9%) PADRs caused by opiates 5 each caused by diuretics, local anaesthetics, " . others" . 4 caused by parenteral nutrition 3 caused by antibiotics 3 caused by laxatives 3 caused by oral anticoagulants 3 caused by antiepileptics 3 caused by ACE inhibitors 2 caused by NSAIDs 2 caused by nitrates 1 each caused by analgesics, calcium polystyrene sulphonate, heparin, beta blockers, anxiolytics/se…		3% (laxatives)	1% (not opioids or NSAIDs)	0.03	4%: 3% (oral), 1% (heparin)			0.03
Dormann	2004	Non	Unclear: Mean 57 years; range 18-97	Internal medicine	No	Unclear	No	5	No	No	Yes	WHO		Naranjo		Schumock		Daily chart review and patient monitoring	Prospective chart review Prospective patient interview	Prospective/patient	6	62 patients with PADRs/844 patients	No		No	No		Yes	0.073	No		No		No
Gholami	1999	Non	10 to >86	2 internal medicine wards	No	Yes	No	2	No	No	Yes	WHO	In the introduction they say there are several definitions for ADRs, for instance: WHO definition	Naranjo		Schumock	criteria adapted from Schumock and Thornton (Table 2). -- reference 9	Daily chart review, lab data monitoring, and patient interview	Prospective chart review Prospective patient interview	Prospective/patient	6	30 PADRs/370 patients	Yes	8.1	No	No		No		No		No		No
Pearson	1994	Non	All ages: Majority were 20-64 years	Hospital wide	No	Yes	No	2	No	No	No	WHO	WHO definition, although they cite Karch and Lasagna: The hospital's pharmacy and therapeutics committee defines an ADR as any response to a drug that is noxious and unintended and that occurs at doses used in humans for prophylaxis, diagnosis, or therapy, excluding failure to accomplish the intended purpose. -- refernce #18 -- Karch and Lasagna	Naranjo		Schumock	Each ADR was classified as preventable or nonpreventable by criteria adapted from Schumock and Thornton.	Voluntary reporting of suspected ADRs as well as concurrent ADR monitoring by pharmacists (selective lab tests and patient review during daily medical rounds). Pharmacist or Pharm.D. student investigates each suspected ADR by chart review, patient interview, or caregiver interview. All ADR investigations were retrospectively reviewed and classified as preventable or not.	Voluntary Prospective health team interview (possibly…likely not consistent for each patient)	Voluntary	1	30 PADRs/10,587 patients	Yes	0.28	No	No		No		No		No		No		They do not provide denominators for these values, so they are not useable except to determine the proportion of PADRs occurring in each age group. But this proportion would be influenced by the number of patients in each age group, which is unknown. 1 PADR in 10-19 year olds 24 PADRs in 20-64 year olds 8 PADRs in 65-74 year olds 5 PADRs in >74 year olds			26 PADRs caused moderate harm 12 PADRs caused severe harm		16 PADRs caused by anti-infectives 6 PADRs caused by CV drugs 5 PADRs caused by analgesics 4 PADRs caused by anticoagulants 1 PADR caused by antiepileptics 1 PADR caused by antiasthmatics 1 PADR caused by a sedative or hypnotic 1 PADR caused by histamine H2-receptor antagonist 3 PADRs caused by other drugs		3% (histamine H2-receptor antagonist)	0.17	0.53	0.13			0.03
Pourseyed	2009	Non	All ages: Mean 60 years (range: 13-91)	Internal medicine	No	No	No	4	No	No	Yes	WHO		Other	WHO Probability scale	Schumock	List of questions used to assess the preventability of an ADR, adapted from Schumock and Thornton.	Daily monitoring by investigator to identify possible ADRs. All suspected ADRs reviewed by clinical pharmacist and another clinician to determine if an ADR. Preventability assessed according to Schumock and Thornton.	Prospective patient interview Likely also included prospective chart review but unclear	Prospective/patient	6	35 PADRs/400 patients (includes some at admission--7 of 47 patients experiencing PADRs had them at admission)	Yes	8.8	No	No		No		No		No		No
Bates	1999	Non	NR	1 medical ICU, 2 medical units	No	Unclear	No	5	No	No	Yes							Voluntary reporting, daily chart review, twice daily solicitation from nurses, pharmacists, and clerical personnel	Stimulated reporting Prospective chart review Prospective health team interview	Prospective/stimulated/interview	7	2.9 PADRs/1,000 patient-days (5 PADRs over 1,704 patient-days in 379 admissions and 10,070 medication orders)	Yes	1.3	Yes	Yes	2.9	No		No		Yes	0.5	No					1 (20%) PADR was life-threatening, 4 (80%) were serious, and 0 (0%) were significant		12 of 15 PADRs in one of the study periods were due to the use of multiple sedating drugs	80% of PADRs in one of the study periods were due to the use of multiple sedating drugs
																							32		8	16		3		6		2		2										1 4 16 17 29	3, 4, 6, 9, 13 16, 28, 53	3, 4, 4, 12, 13, 17, 24, 29
																							5		29	21		34		31		35		35
[truncated: 12 more columns]

## Sheet: Primary study data detail
SR ID in which study was reported	Author of Primary Study	Year	Study Design	Number of hospitals	No. of beds total	Setting	Comorbidities	Population other	Age	Outcome description	Outcome Subgroup	Outcome definition	Intervention detail	Grouping (All groups/Periods, or description of groups/periods per group or Event risks by IRR, OR, RR)	Time frame	# of Admissions	# of Medication orders	# of pt-days	# of Pts	Other	# of ME	# of ADEs	Result1 format	Results1	Result2 format	Result2	IRR/OR/RR (95%CI)	Patient consequence	Medications causing pADRs	Other reporting	Narrative reporting of results	Events at monitoring stage	Prescribing stage
	Aljadhey	2013	Prospective cohort	1	900	2 ICU (one medical, one surgical), 2 medical units, 1 surgical unit.	NR		Adults (>12 years)	ADEs, potential ADEs, and MEs		See definition sheet	No intervention	All study population during study period	May to August 2010	977		9585	977			83 ADEs in 68 patients	# PADRs per 977 patients	25 (30% of all ADEs)	Incidence per 100 admissions	2.6 (95% CI: 1.6-3.7)				24 of 25 PADRs (96%) occurred at the ordering stage. PADRs more common with antibiotics, antihypertensives, diuretics, and NSAIDs (anticoagulants were most frequent with non-preventable ADEs)
517	de Boer	2013	Observational-prospective multicentre cohort study	3	NR	eight surgical wards	PADE based on comorbidities: pADE per 100 admissions n (95 % CI): Cardiovascular; No 2.2 (1.0–4.9), Yes 6.3 (3.9–10.0). COPD/asthma; NO 4.0 (2.6–6.3), Yes 6.2 (2.3–16.8). Diabetes mellitus; No 4.6 (3.0–7.0), Yes 2.5 (0.6–10.3). Note: this data is also available as Incidence rate ratio (95 % CI) (Table 1)	Electively admitted surgical patients were consecutively included with a hospital stay longer than 48 h.	mean age was 62 years (±14.5 years), age range 17–65 ys.	PADE	NA	Preventable ADEs (pADEs) are defined as medicationn related harm caused by a medication error	No intervention (All three hospitals use a CPOE system with CDS at the time of this study but not as an intervention for this study)	All study population during study period	March-June 2009	-	-	-	567	PADE based on Causality: Certain 15 (62.5%), Probable 4 (16.7%), Possible 5 (20.8%). PADE based on Severity n (%): Mild 11 (45.8), Moderate 7 (29.2), Severe 4 (16.7), Life-threatening 2 (8.3), Death 0 (0.0), Unknown 0 (0.0). PADE based on BMI (pADE per 100 admissions n (95 % CI)): BMI <20; 2.0 (0.3–1.5) p value= 0.490, BMI 20–25; 4.3 (2.3–8.1), BMI >25; 4.5 (2.5–8.1) p value=0.895. PADE based on …	-	156 ADEs occurred in 130 patients.	# of PADE (%)	24 (15.4 %).	(pADEs) per 100 admissions	4.2	(95 % CI 2.5–5.9)	example, a serious hypokalemia (\2.5 mmol/L) or increased INR .	Harm caused by medication in the anatomical therapeutic chemical (ATC) group ‘Blood and blood forming organs’, such as anti-coagulants, accounted for 9 ( 37.5 %) of the pADEs, followed by Nervous system drugs 5 (20.8), Cardiovascular system 4 (16.7)...	For patients with comorbidities and patients with polypharmacy only a trend to an increased risk for (preventable) ADEs was seen. The incidence of pADEs was significantly higher in patients older than 65 years [IRR 2.77 (95 % CI 1.14–6.72); p = 0.025], with a cardiovascular comorbidity [IRR 2.87 (95 % CI 1.13–7.28); p = 0.027] or undergoing vascular surgery [IRR 2.32 (95 % CI 1.01–5.32); p = 0.04…	4.2 pADEs per 100 admissions in surgical patients in hospitals using CPOE systems with CDS, of which 25 % was classified as severe or life-threatening. Predominantly anti-coagulants were accountable for pADEs in surgical patients. Risk factors for pADEs were age older than 65 years, cardiovascular comorbidity, and vascular surgery.	-
120	Laroche	2013	Cross sectional	multi-site	-	Multi site: memory clinics, nursing homes	AD + 4.02.4 (0–16) comorbidities ( 67.6% of the subjects had a Charlsonindex below 2. Patients living at home suffered from mean 3.6 (SD 2.2) comorbidities and institutionalized patientsfrom mean 4.4 (SD 2.5) comorbidities. Overall, 50.1% of thepatients s	-	82 +/- 8.0 years (46–108)	pADRs	NA- all patients in all periods	preventable ADRs	No intervention - Observational cross sectional study		-	-	-	-	1332	# of ADRs (n of patients with ADR) = 69 in 67 patients			n (% of ADRs)	33 (47.8% of ADRs)	-	-	-	-	NR for pADRs (Overall, 121 medications wereinvolved (Table 2). Themost common drugs were medications for dementia (35,i.e. 28.9% of the drugs inducing ADR))	Anti-dementia and antipsychotic drugs inducedhalf of the ADR in this population; most of themwere preventable.	-
120	Laroche	2013	Cross sectional	multi-site	-	Multi site: memory clinics, nursing homes	AD + 4.02.4 (0–16) comorbidities ( 67.6% of the subjects had a Charlsonindex below 2. Patients living at home suffered from mean 3.6 (SD 2.2) comorbidities and institutionalized patientsfrom mean 4.4 (SD 2.5) comorbidities. Overall, 50.1% of thepatients s	-	82 +/- 8.0 years (46–108)	preventable DDIs	NA- all patients in all periods- preventable DDI	preventable DDIs	No intervention - Observational cross sectional study		-	-	-	-	1332	# of ADRs (n of patients with ADR) = 69			n (%) of preventable DDIs (possibly could be patients with event)	4 (5%) preventable; 6 (8%) potentially preventable	-	-	-	2 falls, 1 drowsiness, and 1 hypotension	preventable events: 1- Acebutolol + furosemide + zopiclone + colonazepam, 2- Bromazepam + furosemide + escitalopram, 3- Amitriptyline + risperidone + lorazepam + zopiclone, 4- Lercanidipine + valsartan/hydrochlorothiazide + urapidil (table 5 also reports	-	-
517	Klopotowska	2012	multicenter cohort study-an interrupted time-series study-retrospective patient chart review	3	NR	Internal Medicine ward	NR	All patients aged 65 years or older who were taking five or more medications on the day of admission and who were admitted to an Internal Medicine ward of the participating hospitals during one of the three sampling periods were eligible for enrolment in the study.	>=65. (mean ± SD) 76.9±7.5	PADE	NA	ADEs caused by a medication error were classified as preventable. ADE is any harm occurring during drug therapy which may result from either appropriate care (non-preventable ADE) or from suboptimal care (preventable ADE) (i.e., a medication error). Harmful events were defined as either abnormal laboratory values or clinical symptoms. ADEs caused by a medication error were classified as preventab…	No intervention (All three hospitals use a CPOE system with CDS at the time of this study but not as an intervention for this study)	All study population during study period	Over a period of 8 months; April-November 2007 (three sampling periods: 90, 80, and 80 consecutively admitted patients were enrolled during the first (April–May 2007), second (July–August 2007) and third (October–November 2007) sampling period, respectively)	-	-	-	250	-	-	118	% of ADEs in hospital that were caused by medication errors (preventable)	0.7				Electrolyte disturbances 43 (18.6% unrecognized), Hemorrhage 23 (0.0 unrecognized), Central nervous system events 21 (23.8 %unrecognized), Hypotension/bradycardia 18 (27.8% unrecognized), Delayed recovery from an infection or sustained infections 18 (11.1% unrecognized )	not specified for PADE but medication associated with ADE were all kind of medication.	30.4 % of PADE were unrecognize by the medical teams. Medication errors most often identified were: omissions in prescribing (25.2 %), prescribing of too high or too low doses (25.2 %), prescribing of medication while contra-indicated (20.0 %), wrong pharmacotherapy choice for a known indication (excluding economic considerations) (11.1 %), drug–drug interactions (combinations should have been av…	The expert team assessed 135 ADEs as preventable (50.2 %), i.e., caused by medication errors, of which the medical teams did not recognize 30.4 %.	Note: Charlson Comorbidity Index score is also available	-
1255	Bates	1995	Prospective cohort	2	726 beds-846 beds	five ICUs (three surgical and two medical), and six general care units (four medical and two surgical)	NR	-	NR	PADE {Adjusted Rate per 100 Admissions, Crude Rate per 100 Admissions}	NA	ADEs was condidered preventable if they were due to an error or were preventable by any means currently available	No intervention or specific program	All study population during study period	6-month period from February through July 1993,	4031 admissions	-	21412 patient-days	-	-	-	247 ADEs and 194 potential ADEs	Adjusted Rate per 100 Admissions,	1.8	Crude Rate per 100 Admissions	1.7	(1.3-2.1)	examle of ADR but not PADR: example is a patient who died of Stevens-Johnson syndrome secondary to a chemotherapeutic agent. a patient who received too much sedation and required intubation and transfer to the ICU.	Analgesics was also the leading drug class associated with preventable ADEs, with sedatives (10%) representing the next highest category. antibiotics caused only 9% of preventable ADEs vs 30% of nonpreventable ADEs (P<.005). Central nervous system depressants, including sedatives and antipsychotics in particular, were associated with preventable ADEs more often than nonpreventable ADEs.	Stages of Primary Errors Associated With PADR: Ordering, No. (%) 39 (56), Transcription No. (%) 4(6), Dispensing, No. (%) 3(4), Administration, No. (%) 24 (34).194 potential ADEs, of which 83 (43%) were intercepted before the drug was given. crude rates of ADEs were 11.5 per 1000 patient-days and 6.1 per 100 admissions. The adjusted rates per 100 admissions were 6.5 for ADEs and 5.5 for potential…	21412 patientdays included 4031 admissions to study units. We found 247 ADEs, of which 70 (28%) were preventable, and 194 potential ADEs, of which 83 (43%) were intercepted before the drug was given.	-
1255	Bates	1995	Prospective cohort	2	726 beds-846 beds	five ICUs (three surgical and two medical), and six general care units (four medical and two surgical)	NR	-	NR	Non-lntercepted potential ADEs {# of PADE (percentage), Crude Rate per 1000 Patient-Days}	NA	ADEs was condidered preventable if they were due to an error or were preventable by any means currently available.	No intervention or specific program	All study population during study period	6-month period from February through July 1993,	4031 admissions	-	21412 patient-days	-	-	-	247 ADEs and 194 potential ADEs	# of PADE (percentage)	111 (57%)	Crude Rate per 1000 Patient-Days	5.2	(4.2-6.1)	examle of ADR but not PADR: example is a patient who died of Stevens-Johnson syndrome secondary to a chemotherapeutic agent. a patient who received too much sedation and required intubation and transfer to the ICU.	most common drugs associated with non-intercepted ADE : Antibiotics 29% (26), Anticoagulants 15%(14), Analgesics 11%(10), Electrolytes 10% (9).	Stages of Primary Errors Associated With PADR: Ordering, No. (%) 39 (56), Transcription No. (%) 4(6), Dispensing, No. (%) 3(4), Administration, No. (%) 24 (34).194 potential ADEs, of which 83 (43%) were intercepted before the drug was given. crude rates of ADEs were 11.5 per 1000 patient-days and 6.1 per 100 admissions. The adjusted rates per 100 admissions were 6.5 for ADEs and 5.5 for potential…	21412 patientdays included 4031 admissions to study units. We found 247 ADEs, of which 70 (28%) were preventable, and 194 potential ADEs, of which 83 (43%) were intercepted before the drug was given.	-
1255	Bates	1995	Prospective cohort	2	726 beds-846 beds	five ICUs (three surgical and two medical), and six general care units (four medical and two surgical)	NR	-	NR	Non-lntercepted potential ADEs {Adjusted Rate per 100 Admissions, Crude Rate per 100 Admissions}	NA	ADEs was condidered preventable if they were due to an error or were preventable by any means currently available.	No intervention or specific program	All study population during study period	6-month period from February through July 1993,	4031 admissions	-	21412 patient-days	-	-	-	247 ADEs and 194 potential ADEs	Adjusted Rate per 100 Admissions,	3.1	Crude Rate per 100 Admissions	2.7	(2.2-3.3)	examle of ADR but not PADR: example is a patient who died of Stevens-Johnson syndrome secondary to a chemotherapeutic agent. a patient who received too much sedation and required intubation and transfer to the ICU.	most common drugs associated with non-intercepted ADE : Antibiotics 29% (26), Anticoagulants 15%(14), Analgesics 11%(10), Electrolytes 10% (9).	Stages of Primary Errors Associated With PADR: Ordering, No. (%) 39 (56), Transcription No. (%) 4(6), Dispensing, No. (%) 3(4), Administration, No. (%) 24 (34).194 potential ADEs, of which 83 (43%) were intercepted before the drug was given. crude rates of ADEs were 11.5 per 1000 patient-days and 6.1 per 100 admissions. The adjusted rates per 100 admissions were 6.5 for ADEs and 5.5 for potential…	21412 patientdays included 4031 admissions to study units. We found 247 ADEs, of which 70 (28%) were preventable, and 194 potential ADEs, of which 83 (43%) were intercepted before the drug was given.	-
2850	Bates	1998	prospective Before-after comparison	1	726-bed	Phase 1 and 2: 6 (1 [MICU], 1 [SICU], and 4 general care, including 2 medical and 2 surgical units)	NR	-	phase 1 mean age 52.5, phase 2 mean age 53.2 (POE Only 55.3,POE + Team 51.2)	pADRs	Paired comparison between phase 1 and 2 made using t test, including only the 6 units in both phases.	preventable ADEs as those resulting from an error or having been preventable by any means currently available	Computerized Physician Order Entry and a Team Intervention	pre-post intervention	6 phase1 (from February through July 1993) + 9 phase 2 (October 1994 and July 1995) = total 15 months	Phase 1 included 2491 admissions, Phase 2 included 4220 admissions to 8 units (POE Only 2047, POE + Team 2173)	-	phase 1 ( 12 218), Phase 2 overall 24 539 (POE Only 11 235, POE + Team 13 304)	-	-	-		Rate (Events/1000 Patient-Days, Mean)	Phase 1 Rate; 4.69, Phase 2 Rate; 2.88, % Difference -17, p= .38	-	-	-	-	as an example: analgesics, antibiotics, sedatives, antineoplastics, cardiovascular drugs, anticoagulants, antipsychotics, diabetic drugs, electrolytes, others	The preventable ADE rate was 17% lower in phase 2, although this result did not achieve statistical significance (P=.37). The results by severity show that for preventable ADEs, while the proportion that were life-threatening remained similar, the proportion of ADEs that were classified as serious was higher in phase 2 than in phase 1 (47% vs 22%), and the rate of serious preventable ADEs was abo…	using a POE system prevented more than half of the serious medication errors.We noted a reduction in errors for all stages of the process. These results suggest that implementing evena modest POE system can result in important error reduction
511	Leung	2012	Prospective before-and-after study	5 (five Massachusetts community hospitals)	100–300 inpatient beds	Hospital wide	-	adults admitted during the study period	18 years or older, mean age of the hospitalized patients was 63.4 years	pADRs	NA- All study population during study period pre and post interventions	ADEs were considered preventable if they were due to an error or were preventable by any means available	vendor CPOE system(Note: they modified it) with decision support capabilities. (Two distinct systems were studied: vendor A (at sites 1, 2, and 3) and vendor B (at sites 4 and 5).)	pre and post vendor CPOE system with decision support capabilities	from January 2005 to September 2010. The first phase of this study occurred over a 20-month period (from January 1, 2005 to August 31, 2006); the second phase began 6 months post implementation at each study site and lasted 6 to 12 months (from October 1, 2008 to September 30, 2010).	total chart reviewed 2,000 charts	-	-	30,161 patients were admitted across the five hospitals during the observation period	-	-	ADEs: Preintervention 146 Postintervention 187. PADRs: Preintervention 106 (72.6) Postintervention 70 (37.4), Preintervention 398 (89.6) Postintervention 496 (86.3).	events per 100 admissions	Preintervention 10.6 (8.7, 12.7) Postintervention 7.0 (5.5, 8.8)	-	-	-	NR	NR	Based on the severity of the PADE(numbers are: # of events (%), Average rate/100 admissions (95%CI), p-value respectively): Fatal: Preimplementation 1 (0.94), 0.1 (0.006,0.44) Post implementation 0, p-value NS. Life-threatening: Preimplementation 18 (17.0) 1.8 (1.1,2.8) Post implementation 2 (2.9) 0.20 (0.03,0.62), p-value 0.003. Serious: Preimplementation 60 (56.6) 6.0 (4.6,7.6) Post implementat…	The rate of preventable ADEs decreased following implementation (10.6/100 vs. 7.0/ 100 admissions; p=0.007) with a similar effect observed at each site. However, the associated decrease in preventable ADEs was balanced against an increase in potential ADEs (44.4/100 vs. 57.5/100 admissions; p<0.001). We observed a reduction of 34.0% for preventable ADEs, but an increase of 29.5% in potential ADEs…	-
2850	Bates	1998	prospective Before-after comparison	1	726-bed	8 units (1 [MICU], 1 [SICU], 2 [Med Gen], and 2 [Surg Gen]) and and 2 randomly selected additional units (1 Med Gen and 1 Surg Gen)	NR	-	phase 2 mean age 53.2 (POE Only 55.3,POE + Team 51.2)	pADRs	Unpaired comparison between POE + team and POE only units in phase 2	preventable ADEs as those resulting from an error or having been preventable by any means currently available	Computerized Physician Order Entry and a Team Intervention; all phase 2 data for POE plus team (4 units) with POE-only units (4 units)	post intervention	phase 2; 9 months (October 1994 and July 1995)	POE Only 2047, POE + Team 2173	-	POE Only 11 235, POE + Team 13 304	-	-	-		Rate/1000 Patient-Days	POE Only; 41 (3.65), POE + Team; 61 (4.59), P= .39	-	-	-	-	as an example: analgesics, antibiotics, sedatives, antineoplastics, cardiovascular drugs, anticoagulants, antipsychotics, diabetic drugs, electrolytes, others	The preventable ADE rate was 17% lower in phase 2, although this result did not achieve statistical significance (P=.37). The results by severity show that for preventable ADEs, while the proportion that were life-threatening remained similar, the proportion of ADEs that were classified as serious was higher in phase 2 than in phase 1 (47% vs 22%), and the rate of serious preventable ADEs was abo…	comparing phase 2 POE plus team intervention with POE only units showed no significant differences for any of the event types.
511	Bates	1998	prospective Before-after comparison	1	726-bed	For the comparison of phase 1 and 2: 6 (1 [MICU], 1 [SICU], 2 [Med Gen], and 2 [Surg Gen]), For comparison during phase 2: same units and 2 randomly selected additional units (1 Med Gen and 1 Surg Gen)	NR	-	phase 1 mean age 52.5, phase 2 mean age 53.2 (POE Only 55.3,POE + Team 51.2)	pADRs	Paired comparison between phase 1 and 2 made using t test, including only the 6 units in both phases.	preventable ADEs as those resulting from an error or having been preventable by any means currently available	Computerized Physician Order Entry and a Team Intervention	pre-post intervention	6 phase1 (from February through July 1993) + 9 phase 2 (October 1994 and July 1995) = total 15 months	Phase 1 included 2491 admissions, Phase 2 included 4220 admissions to 8 units (POE Only 2047, POE + Team 2173)	-	phase 1 ( 12 218), Phase 2 overall 24 539 (POE Only 11 235, POE + Team 13 304)	-	-	-		Rate (Events/1000 Patient-Days, Mean)	Phase 1 Rate; 4.69, Phase 2 Rate; 2.88, % Difference -17, p= .38	-	-	-	-	as an example: analgesics, antibiotics, sedatives, antineoplastics, cardiovascular drugs, anticoagulants, antipsychotics, diabetic drugs, electrolytes, others	The preventable ADE rate was 17% lower in phase 2, although this result did not achieve statistical significance (P=.37). The results by severity show that for preventable ADEs, while the proportion that were life-threatening remained similar, the proportion of ADEs that were classified as serious was higher in phase 2 than in phase 1 (47% vs 22%), and the rate of serious preventable ADEs was abo…	using a POE system prevented more than half of the serious medication errors.We noted a reduction in errors for all stages of the process. These results suggest that implementing evena modest POE system can result in important error reduction
511	Bates	1998	prospective Before-after comparison	1	726-bed	For the comparison of phase 1 and 2: 6 (1 [MICU], 1 [SICU], 2 [Med Gen], and 2 [Surg Gen]), For comparison during phase 2: same units and 2 randomly selected additional units (1 Med Gen and 1 Surg Gen)	NR	-	phase 1 mean age 52.5, phase 2 mean age 53.2 (POE Only 55.3,POE + Team 51.2)	pADRs	Unpaired comparison between phase 1 and 2	preventable ADEs as those resulting from an error or having been preventable by any means currently available	Computerized Physician Order Entry and a Team Intervention	pre-post intervention	6 phase1 (from February through July 1993) + 9 phase 2 (October 1994 and July 1995) = total 15 months	Phase 1 included 2491 admissions, Phase 2 included 4220 admissions to 8 units (POE Only 2047, POE + Team 2173)	-	phase 1 ( 12 218), Phase 2 overall 24 539 (POE Only 11 235, POE + Team 13 304)	-	-	-		Rate/1000 Patient-Days	Phase 1 Rate; 55 (4.50), Phase 2 Rate; 102 (4.16), p= .26	-	-	-	-	as an example: analgesics, antibiotics, sedatives, antineoplastics, cardiovascular drugs, anticoagulants, antipsychotics, diabetic drugs, electrolytes, others	Severity: Phase 1; Life threatening No.(%) 8 (15) Rate/1000 Patient-Days 0.65, Phase 2; No.(%) 16 (16) Rate/1000 Patient-Days 0.65, Serious phase 1; No.(%)12 (22) Rate/1000 Patient-Days 0.98 Phase 2 No.(%) 48 (47) Rate/1000 Patient-Days 1.96, Significant: Phase 1; No.(%) 35 (64) Rate/1000 Patient-Days 2.86, Phase 2; No.(%) 38 (37) Rate/1000 Patient-Days 1.55	using a POE system prevented more than half of the serious medication errors.We noted a reduction in errors for all stages of the process. These results suggest that implementing evena modest POE system can result in important error reduction
511	Bates	1998	prospective Before-after comparison	1	726-bed	8 units (1 [MICU], 1 [SICU], 2 [Med Gen], and 2 [Surg Gen]) and and 2 randomly selected additional units (1 Med Gen and 1 Surg Gen)	NR	-	phase 2 mean age 53.2 (POE Only 55.3,POE + Team 51.2)	pADRs	Unpaired comparison between POE + team and POE only units in phase 2	preventable ADEs as those resulting from an error or having been preventable by any means currently available	Computerized Physician Order Entry and a Team Intervention; all phase 2 data for POE plus team (4 units) with POE-only units (4 units)	post intervention	phase 2; 9 months (October 1994 and July 1995)	POE Only 2047, POE + Team 2173	-	POE Only 11 235, POE + Team 13 304	-	-	-		Rate/1000 Patient-Days	POE Only; 41 (3.65), POE + Team; 61 (4.59), P= .39	-	-	-	-	as an example: analgesics, antibiotics, sedatives, antineoplastics, cardiovascular drugs, anticoagulants, antipsychotics, diabetic drugs, electrolytes, others	The preventable ADE rate was 17% lower in phase 2, although this result did not achieve statistical significance (P=.37). The results by severity show that for preventable ADEs, while the proportion that were life-threatening remained similar, the proportion of ADEs that were classified as serious was higher in phase 2 than in phase 1 (47% vs 22%), and the rate of serious preventable ADEs was abo…	comparing phase 2 POE plus team intervention with POE only units showed no significant differences for any of the event types.
511	Menendez	2012	Analytical and descriptive study pre---post CPOE implementation	1	200-bed	Not specified-can be assumed "Hospital wide"	NR	-	NR	Moderate to serious ME (Category E-I NCC MERP )	pre intervention	Moderate to serious ME (Category E-I NCC MERP ) [Note: there was not any direct definition of PADR]	implementation of computerized provider order entry systems (CPOE)	preintervention and postintervention: this row represent preintervention data.	A six year period, the former period (2004-2006) with a hand-writing system and the latter period (2007-2009) with the clinical electronic record (CER)	-	Total 2,163,122 doses of dispensing drugs	-	Total: 18,348 inpatients, a total of 1553 of patients with at least a medication error (n = 1887 errors )	-	pre-intervention 356	-	Errors categories E-H per 7,001 discharges	33			RR (CI99%) of error: related to result 1 : 0.21 (0.46-0.09), related to result 2: 0.19 (0.43-0.09)	NR	NR-the most frequent errors were produced in the following groups: antihistamines (17.5), antibiotics (15.3) and hypolipidemics (13.9)	comparison of moderate-serious errors (E-I) rate between pre and post intervention: 10.09 times less frequent) (RR 0.10, CI99% 0.20-0.05). By discharges, 4.86 times less frequent (RR 0.21, CI99% 0.46-0.09) P value 0.00 and by dispensing doses, 5.18 times less frequent (RR 0.19, CI99% 0.43-0.09) P value 0.002. By type of error: drug omission preintervention 16 postintervention 1 (46.8 times less f…	By severity, there were 0.19 severe errors (H---I), the majority of them were submitted in the morning shift (76.5%), the largest single category of type of error was dose/drug omission (41.5%), the main causes of error were human factors (57.6%), the contributory factors according to Ruiz Jarabo: individual (25.8%) and by IR2: work team (28.2%), and the route of administration: oral administrati…	-
2850	Bates	1999	prospective Before-after comparison	1	approximately 700 beds	three medical units (two general care medical units and one medical intensive care unit)	NR	-	NR	pADRs	Phase 1	Preventability was classified using the categories of definitely preventable, probably preventable, probably not preventable, and definitely not preventable, and in the analysis this four-point scale was collapsed into preventable and not preventable. Reliability for judgments made using this approach for preventability kappa was 0.92.	Computerized Physician Order Entry (POE)	Phase 1	over four and a half years (Data were collected in four separate time periods, all seven to ten weeks long). period 1, 68 days, Oct–Dec 1993	492	15025	2619	-	Medication orders/patient-days: 5.74	-	# of PADRs 15	PADR/1000 pt days	5.7	Percentage based on severity	PADRs Based On Severity: Life-threatening 4 (27%) , Serious 5 (33%), Significant 6 (40%).	-	For example, in the baseline period there were ten allergy errors, but only two in the following three periods combined (P < 0.0001).	NR-in the first period one of the intervention was A simple system was in place to detect drug-allergy interactions for the drug families to which patients are most commonly allergic (e.g., penicillins and sulfa drugs). period 3, rules for the use of potassium chloride were significantly revised	-	The non-intercepted serious medication error rate (the combination of preventable ADEs and non-intercepted potential ADEs) fell over the four periods, from 7.6 per 1,000 patient-days in the baseline period to 7.3 per 1,000 patient-days in period 1 and to 1.7 and 1.1 in periods 2 and 3, respectively (Figure 1, P = 0.0003). The rate of preventable ADEs was highest in period 1, at 5.7 events per 1,0…
2850	Bates	1999	prospective Before-after comparison	1	approximately 700 beds	three medical units (two general care medical units and one medical intensive care unit)	NR	-	NR	pADRs	Phase 2	Preventability was classified using the categories of definitely preventable, probably preventable, probably not preventable, and definitely not preventable, and in the analysis this four-point scale was collapsed into preventable and not preventable. Reliability for judgments made using this approach for preventability kappa was 0.92.	added feature to POE; Improved drug allergy checking	Phase 2	over four and a half years (Data were collected in four separate time periods, all seven to ten weeks long) period 2, 49 days, Nov–Dec 1995	471	13139	1784	-	Medication orders/patient-days: 7.36	-	# of PADRs 2	PADR/1000 pt days	1.1	Percentage based on severity	PADRs Based On Severity: Life-threatening 1(50%) , Serious 0, Significant 1(50%).	-	For example, in the baseline period there were ten allergy errors, but only two in the following three periods combined (P < 0.0001).	NR-in the first period one of the intervention was A simple system was in place to detect drug-allergy interactions for the drug families to which patients are most commonly allergic (e.g., penicillins and sulfa drugs). period 3, rules for the use of potassium chloride were significantly revised	-	The non-intercepted serious medication error rate (the combination of preventable ADEs and non-intercepted potential ADEs) fell over the four periods, from 7.6 per 1,000 patient-days in the baseline period to 7.3 per 1,000 patient-days in period 1 and to 1.7 and 1.1 in periods 2 and 3, respectively (Figure 1, P = 0.0003). The rate of preventable ADEs was highest in period 1, at 5.7 events per 1,0…
2850	Bates	1999	prospective Before-after comparison	1	approximately 700 beds	three medical units (two general care medical units and one medical intensive care unit)	NR	-	NR	pADRs	Phase 3	Preventability was classified using the categories of definitely preventable, probably preventable, probably not preventable, and definitely not preventable, and in the analysis this four-point scale was collapsed into preventable and not preventable. Reliability for judgments made using this approach for preventability kappa was 0.92.	added feature to phase two intervention ; Improved potassium ordering Improved drug–drug interaction checking	Phase 3	over four and a half years (Data were collected in four separate time periods, all seven to ten weeks long). period 3, 52 days, Mar–Apr 1997.	475	14352	1878	-	Medication orders/patient-days: 7.64	-	# of PADRs 2	PADR/1000 pt days	1.1	Percentage based on severity	PADRs Based On Severity: Life-threatening 0 , Serious 0, Significant 2 (100%).	-	For example, in the baseline period there were ten allergy errors, but only two in the following three periods combined (P < 0.0001).	NR-in the first period one of the intervention was A simple system was in place to detect drug-allergy interactions for the drug families to which patients are most commonly allergic (e.g., penicillins and sulfa drugs). period 3, rules for the use of potassium chloride were significantly revised	-	The non-intercepted serious medication error rate (the combination of preventable ADEs and non-intercepted potential ADEs) fell over the four periods, from 7.6 per 1,000 patient-days in the baseline period to 7.3 per 1,000 patient-days in period 1 and to 1.7 and 1.1 in periods 2 and 3, respectively (Figure 1, P = 0.0003). The rate of preventable ADEs was highest in period 1, at 5.7 events per 1,0…
511	Bates	1999	prospective Before-after comparison	1	approximately 700 beds	three medical units (two general care medical units and one medical intensive care unit)	NR	-	NR	pADRs	Baseline	Preventability was classified using the categories of definitely preventable, probably preventable, probably not preventable, and definitely not preventable, and in the analysis this four-point scale was collapsed into preventable and not preventable. Reliability for judgments made using this approach for preventability kappa was 0.92.	no intervention	Baseline	over four and a half years (Data were collected in four separate time periods, all seven to ten weeks long). baseline, 51 days, Oct–Nov 1992.	379	10070	1704	-	Medication orders/patient-days: 5.91	-	# of PADRs 5	PADR/1000 pt days	2.9	Percentage based on severity	PADRs Based On Severity: Life-threatening 1(20%) , Serious 4 (80%), Significant 0.	-	For example, in the baseline period there were ten allergy errors, but only two in the following three periods combined (P < 0.0001).	NR-in the first period one of the intervention was A simple system was in place to detect drug-allergy interactions for the drug families to which patients are most commonly allergic (e.g., penicillins and sulfa drugs). period 3, rules for the use of potassium chloride were significantly revised	-	The non-intercepted serious medication error rate (the combination of preventable ADEs and non-intercepted potential ADEs) fell over the four periods, from 7.6 per 1,000 patient-days in the baseline period to 7.3 per 1,000 patient-days in period 1 and to 1.7 and 1.1 in periods 2 and 3, respectively (Figure 1, P = 0.0003). The rate of preventable ADEs was highest in period 1, at 5.7 events per 1,0…
511	Bates	1999	prospective Before-after comparison	1	approximately 700 beds	three medical units (two general care medical units and one medical intensive care unit)	NR	-	NR	pADRs	Phase 1	Preventability was classified using the categories of definitely preventable, probably preventable, probably not preventable, and definitely not preventable, and in the analysis this four-point scale was collapsed into preventable and not preventable. Reliability for judgments made using this approach for preventability kappa was 0.92.	Computerized Physician Order Entry (POE)	Phase 1	over four and a half years (Data were collected in four separate time periods, all seven to ten weeks long). period 1, 68 days, Oct–Dec 1993	492	15025	2619	-	Medication orders/patient-days: 5.74	-	# of PADRs 15	PADR/1000 pt days	5.7	Percentage based on severity	PADRs Based On Severity: Life-threatening 4 (27%) , Serious 5 (33%), Significant 6 (40%).	-	For example, in the baseline period there were ten allergy errors, but only two in the following three periods combined (P < 0.0001).	NR-in the first period one of the intervention was A simple system was in place to detect drug-allergy interactions for the drug families to which patients are most commonly allergic (e.g., penicillins and sulfa drugs). period 3, rules for the use of potassium chloride were significantly revised	-	The non-intercepted serious medication error rate (the combination of preventable ADEs and non-intercepted potential ADEs) fell over the four periods, from 7.6 per 1,000 patient-days in the baseline period to 7.3 per 1,000 patient-days in period 1 and to 1.7 and 1.1 in periods 2 and 3, respectively (Figure 1, P = 0.0003). The rate of preventable ADEs was highest in period 1, at 5.7 events per 1,0…
511	Bates	1999	prospective Before-after comparison	1	approximately 700 beds	three medical units (two general care medical units and one medical intensive care unit)	NR	-	NR	pADRs	Phase 2	Preventability was classified using the categories of definitely preventable, probably preventable, probably not preventable, and definitely not preventable, and in the analysis this four-point scale was collapsed into preventable and not preventable. Reliability for judgments made using this approach for preventability kappa was 0.92.	added feature to POE; Improved drug allergy checking	Phase 2	over four and a half years (Data were collected in four separate time periods, all seven to ten weeks long) period 2, 49 days, Nov–Dec 1995	471	13139	1784	-	Medication orders/patient-days: 7.36	-	# of PADRs 2	PADR/1000 pt days	1.1	Percentage based on severity	PADRs Based On Severity: Life-threatening 1(50%) , Serious 0, Significant 1(50%).	-	For example, in the baseline period there were ten allergy errors, but only two in the following three periods combined (P < 0.0001).	NR-in the first period one of the intervention was A simple system was in place to detect drug-allergy interactions for the drug families to which patients are most commonly allergic (e.g., penicillins and sulfa drugs). period 3, rules for the use of potassium chloride were significantly revised	-	The non-intercepted serious medication error rate (the combination of preventable ADEs and non-intercepted potential ADEs) fell over the four periods, from 7.6 per 1,000 patient-days in the baseline period to 7.3 per 1,000 patient-days in period 1 and to 1.7 and 1.1 in periods 2 and 3, respectively (Figure 1, P = 0.0003). The rate of preventable ADEs was highest in period 1, at 5.7 events per 1,0…
511	Bates	1999	prospective Before-after comparison	1	approximately 700 beds	three medical units (two general care medical units and one medical intensive care unit)	NR	-	NR	pADRs	Phase 3	Preventability was classified using the categories of definitely preventable, probably preventable, probably not preventable, and definitely not preventable, and in the analysis this four-point scale was collapsed into preventable and not preventable. Reliability for judgments made using this approach for preventability kappa was 0.92.	added feature to phase two intervention ; Improved potassium ordering Improved drug–drug interaction checking	Phase 3	over four and a half years (Data were collected in four separate time periods, all seven to ten weeks long). period 3, 52 days, Mar–Apr 1997.	475	14352	1878	-	Medication orders/patient-days: 7.64	-	# of PADRs 2	PADR/1000 pt days	1.1	Percentage based on severity	PADRs Based On Severity: Life-threatening 0 , Serious 0, Significant 2 (100%).	-	For example, in the baseline period there were ten allergy errors, but only two in the following three periods combined (P < 0.0001).	NR-in the first period one of the intervention was A simple system was in place to detect drug-allergy interactions for the drug families to which patients are most commonly allergic (e.g., penicillins and sulfa drugs). period 3, rules for the use of potassium chloride were significantly revised	-	The non-intercepted serious medication error rate (the combination of preventable ADEs and non-intercepted potential ADEs) fell over the four periods, from 7.6 per 1,000 patient-days in the baseline period to 7.3 per 1,000 patient-days in period 1 and to 1.7 and 1.1 in periods 2 and 3, respectively (Figure 1, P = 0.0003). The rate of preventable ADEs was highest in period 1, at 5.7 events per 1,0…
809	Bepko	2009	retrospective study on intervention outcome	1	-	a private, nonprofit, acute care hospital	NR	-	-	pADRs	comparison between pre and post intervention	not clearly defined but classified as: perescribing, Transcribing , Dispensing , Administering	computerized practitioner order entry system and BAR CODING OF MEDICATIONS, pharmacist in the Multidesciplinary round	comparison between pre and post intervention	5-month period (January 1,2004, through May 31, 2004).	-	-	-	-	5500 doses /24hs	160 medication variances	Norwalk Hospital’s data revealed a medication variance rate of 6.1 per 1000 doses billed. SAM (Safely Administering Medications). When SAM started to accumulate data, the average medication variance was 2.9. Since SAM started to pick patient medications, there have been ZERO medication variances.	proportion of preventable ADEs (medication variance) per 1000 doses billed	?	the pharmacist involved in MDR makes recommendations to patient care plans approximately 30% of the time (36 patients per MDR).	-	-	just as an example they reported warfarin overdose	-	-	-
833	Abstoss	2011	retrospective analysis of prospective quality (pre-post intervention)	1	NR	PICU	-	Pediatric	NR	ME-Harm	NA- All study population during study period pre and post interventions	based on "National Coordinating Council for Medication Error Reporting and Prevention Taxonomy" category E-I	seven overlapping interventions to improve medication safety and reporting were implemented: a poster tracking ‘days since last medication error resulting in harm’, a continuous slideshow showing performance metrics in the staff lounge, multiple didactic curricula, unit-wide emails summarising medication errors, computerised physician order entry, introduction of unit-based pharmacy technicians f…	before and after February 2009, when the last new intervention began	from July 2006 to May 2010	NR	-	-	-	-	Before Feb 2009; 128, After Feb 2009; 75. The overall error reporting rate during the study period (before and after Feb 2009) increased from an average of 3.16 to 3.95 reports per 10 000 doses, an increase of 25% (p<0.09).	Note: In this analysis, medication errors resulting in harm were defined by the overlap between medication error and adverse drug reaction	Events per 10000 doses	an average of 0.56 per 10 000 before Feb 2009 to 0.16 events per 10 000 doses after Feb 2009 , a 71% reduction (p<0.01).	-	-	-	NR	NR	ME based On "National Coordinating Council for Medication Error Reporting and Prevention Taxonomy" classification: Category E; Before Feb 2009 8% after Feb 2009 4%. Category F/G/H/I; Before Feb 2009 0 after Feb 2009 0. The overall error reporting rate during the same period(before and after Feb 2009) increased from an average of 3.16 to 3.95 reports per 10 000 doses, an increase of 25% (p<0.09).	Subsequent to the interventions, the reporting rate of medication errors increased 25%, from an average of 3.16 to 3.95 per 10 000 doses dispensed (p<0.09), while the rate of medication errors resulting in harm decreased 71%, from an average of 0.56 to 0.16 per 10 000 doses dispensed (p<0.01).	-
1255, 517	Berga Cullere	2009	Prospective observational	-	-	-	-	-	Mean (SD) = 66.3 +/- 17.9 years (most were 60-80 years)	Avoidable ADR	Omission of a dose or a necessary medicaiton	-		-	-	-	-	-	1550	-	-	194 ADRs, 91 PADRs	n of PADRs (% of all PADRs)	33 (36.3%)
1255, 517	Berga Cullere	2009	Prospective observational	-	-	-	-	-	Mean (SD) = 66.3 +/- 17.9 years	Avoidable ADR	Wrong dose (total of over- and underdosage)	-			-	-	-	-	1550	-	-	194 ADRs, 91 PADRs	n of PADRs (% of all PADRs)	26 (28.6%)
1255, 517	Berga Cullere	2009	Prospective observational	-	-	-	-	-	Mean (SD) = 66.3 +/- 17.9 years	Avoidable ADR	Wrong medication	-			-	-	-	-	1550	-	-	194 ADRs, 91 PADRs	n of PADRs (% of all PADRs)	15 (16.5%)
1255, 517	Berga Cullere	2009	Prospective observational	-	-	-	-	-	Mean (SD) = 66.3 +/- 17.9 years	Avoidable ADR	Inappropriate medication selection	-			-	-	-	-	1550	-	-	194 ADRs, 91 PADRs	n of PADRs (% of all PADRs)	13 (14.3%)
1255, 517	Berga Cullere	2009	Prospective observational	-	-	-	-	-	Mean (SD) = 66.3 +/- 17.9 years	Avoidable ADR	Insufficient monitoring	-			-	-	-	-	1550	-	-	194 ADRs, 91 PADRs	n of PADRs (% of all PADRs)	6 (6.6%)
1255, 517	Berga Cullere	2009	Prospective observational	-	-	-	-	-	Mean (SD) = 66.3 +/- 17.9 years	Avoidable ADR	Errors in preparation, handling or conditioning of the drug	-			-	-	-	-	1550	-	-	194 ADRs, 91 PADRs	n of PADRs (% of all PADRs)	5 (5.5%)
1255, 517	Berga Cullere	2009	Prospective observational	-	-	-	-	-	Mean (SD) = 66.3 +/- 17.9 years	Avoidable ADR	Inadequate patient time	-			-	-	-	-	1550	-	-	194 ADRs, 91 PADRs	n of PADRs (% of all PADRs)	3 (3.3%)
1255, 517	Berga Cullere	2009	Prospective observational	-	-	-	-	-	Mean (SD) = 66.3 +/- 17.9 years	Avoidable ADR	Use of an unnecessary medication	-			-	-	-	-	1550	-	-	194 ADRs, 91 PADRs	n of PADRs (% of all PADRs)	2 (2.2%)
1255, 517	Berga Cullere	2009	Prospective observational	-	-	-	-	-	Mean (SD) = 66.3 +/- 17.9 years	Avoidable ADR	Incorrect administration technique	-			-	-	-	-	1550	-	-	194 ADRs, 91 PADRs	n of PADRs (% of all PADRs)	1 (1.1%)
1255, 517	Berga Cullere	2009	Prospective observational	-	-	-	-	-	Mean (SD) = 66.3 +/- 17.9 years	Avoidable ADR	severity: category E				-	-	-	-	1550	-	-	194 ADRs, 91 PADRs	n of PADRs (% of all PADRs)	77 (84.6%)
1255, 517	Berga Cullere	2009	Prospective observational	-	-	-	-	-	Mean (SD) = 66.3 +/- 17.9 years	Avoidable ADR	severity: category F				-	-	-	-	1550	-	-	194 ADRs, 91 PADRs	n of PADRs (% of all PADRs)	10 (10.9%)
1255, 517	Berga Cullere	2009	Prospective observational	-	-	-	-	-	Mean (SD) = 66.3 +/- 17.9 years	Avoidable ADR	severity: category H (serious)				-	-	-	-	1550	-	-	194 ADRs, 91 PADRs	n of PADRs (% of all PADRs)	4 (4.4%)
1255	Morimoto	2011	Prospective cohort	3	The total number of beds among the three hospitals was 2,224	seven medical and eight surgical wards and three intensive care units	NR	-	adult patients aged ≥15 years (<65 years old 1304 and ≥65 years old 2155)	PADE	NA	ADEs with medication errors was considerd as preventable ADEs, and those without medication errors as non-preventable ADEs.	No intervention or specific program	All study population during study period	6-month period from January through June 2004	3,459 admissions	-	59,383 patient-days	3,459 admissions	Thirty four (33 pt) of 514 ME were "no risk of harm medication error"	514 (433 patients)	1010 (736 patients)	# of PADE and percentage of ADE were preventable	141 (14% of ADEs were considered preventable. The incidence)	Incidence per 1,000 patient-days	2.4 per 1000 pt-days	[95%CI 2.0-2.8]	NR	Sedatives, NSAIDs, and electrolytes were the most frequent drug classes involved in preventable ADEs	Stages of Primary Errors Associated with PADE: Ordering n (%) 49 (35), Transcription n (%) 0, Dispensing n (%) 0, Administration n (%) 15 (11), Monitoring n (%) 77 (55). 514 medication errors among 433 patients (incidence: 8.7 [95%CI 7.9-9.4] per 1,000 patientdays) and a crude rate of 14.9 [95%CI 13.7-16.0] per 100 admissions. 339 of ME had potential to cause harm. The incidence of potential ADEs…	The incidence of preventable ADEs and nonpreventable ADEs were 2.4 [95%CI 2.0-2.8] and 14.6 [95%CI 13.7-15.6] per 1,000 patient-days, respectively. Thus, 14% of ADEs were considered preventable. The incidence of potential ADEs was thus 5.7 [95%CI 5.1-6.3] per 1,000 patient-days.	-
1835	Bradley	2006	A descriptive review( retrospective and concurrent review) before-after CPOE	1	473-bed	Six acute care and three intensive care units were included, incorporating the services of neurosurgery, neurology, urology, nephrology, solid organ transplant, cardiology, and cardiothoracic surgery.	NR	-	NR	errors resulting in patient harm	postintervention	not any direct definition of PADE; “A medication error is any preventable event that may cause or lead to inappropriate medication use or patient harm while the medication is in the control of the healthcare professional, patient, or consumer. Harm is defined as, “Impairment of the physical, emotional, or psychological function or structure of the body or pain resulting there. Error-Harm: E-H of …	CPOE	pre and post-intervention	one year before and six months after implementation of CPOE	-	-	-	-	-	pre-CPOE 135, post-CPOE 164	-	percentage of Error-Harm	0.006	error/100 patients	0.07	-	NR	NR	pre CPOE implementation, 135 errors were reported in the sample population and 164 for the six months post-CPOE. reported error rate per patient pre-CPOE was 5 % (.0551) and per prescribed dose 0.12 percent (.0012). For the six months immediately after CPOE implementation, the reported error rate per patient was 10.75 percent (.1075) and 0.25 percent (.0025) per dose.	The NCC MERP index was used to determine any change in levels of harm. For the one year pre-CPOE implementation, 19.3 percent were “no error” reports, 73.3 percent were “error, no harm” reports, and 7.4 percent were “error, harm” reports. For the first six months post-CPOE, “no errors” were 25.6 percent, “error, no harm” represented 73.8 percent and “error, harm” was 0.6 percent	-
1835	Bradley	2006	A descriptive review( retrospective and concurrent review) before-after CPOE	1	473-bed	Six acute care and three intensive care units were included, incorporating the services of neurosurgery, neurology, urology, nephrology, solid organ transplant, cardiology, and cardiothoracic surgery.	NR	-	NR	Error-NO harm	pre intervention	not any direct definition of PADE; “A medication error is any preventable event that may cause or lead to inappropriate medication use or patient harm while the medication is in the control of the healthcare professional, patient, or consumer. Harm is defined as, “Impairment of the physical, emotional, or psychological function or structure of the body or pain resulting there. Error-Harm: E-H of …	CPOE (this row represent the result of preintervention)	pre and post-intervention	one year before and six months after implementation of CPOE	-	-	-	-	-	pre-CPOE 135, post-CPOE 164	-	percentage of Error-NO Harm	0.733	error/100 patients	4.04	-	NR	NR	pre CPOE implementation, 135 errors were reported in the sample population and 164 for the six months post-CPOE. reported error rate per patient pre-CPOE was 5 % (.0551) and per prescribed dose 0.12 percent (.0012). For the six months immediately after CPOE implementation, the reported error rate per patient was 10.75 percent (.1075) and 0.25 percent (.0025) per dose.	The NCC MERP index was used to determine any change in levels of harm. For the one year pre-CPOE implementation, 19.3 percent were “no error” reports, 73.3 percent were “error, no harm” reports, and 7.4 percent were “error, harm” reports. For the first six months post-CPOE, “no errors” were 25.6 percent, “error, no harm” represented 73.8 percent and “error, harm” was 0.6 percent	-
1835	Bradley	2006	A descriptive review( retrospective and concurrent review) before-after CPOE	1	473-bed	Six acute care and three intensive care units were included, incorporating the services of neurosurgery, neurology, urology, nephrology, solid organ transplant, cardiology, and cardiothoracic surgery.	NR	-	NR	Error-NO harm	postintervention	not any direct definition of PADE; “A medication error is any preventable event that may cause or lead to inappropriate medication use or patient harm while the medication is in the control of the healthcare professional, patient, or consumer. Harm is defined as, “Impairment of the physical, emotional, or psychological function or structure of the body or pain resulting there. Error-Harm: E-H of …	CPOE	pre and post-intervention	one year before and six months after implementation of CPOE	-	-	-	-	-	pre-CPOE 135, post-CPOE 164	-	percentage of Error-NO Harm	0.738	error/100 patients	7.93	-	NR	NR	pre CPOE implementation, 135 errors were reported in the sample population and 164 for the six months post-CPOE. reported error rate per patient pre-CPOE was 5 % (.0551) and per prescribed dose 0.12 percent (.0012). For the six months immediately after CPOE implementation, the reported error rate per patient was 10.75 percent (.1075) and 0.25 percent (.0025) per dose.	The NCC MERP index was used to determine any change in levels of harm. For the one year pre-CPOE implementation, 19.3 percent were “no error” reports, 73.3 percent were “error, no harm” reports, and 7.4 percent were “error, harm” reports. For the first six months post-CPOE, “no errors” were 25.6 percent, “error, no harm” represented 73.8 percent and “error, harm” was 0.6 percent	-
1835	Bradley	2006	A descriptive review( retrospective and concurrent review) before-after CPOE	1	473-bed	Six acute care and three intensive care units were included, incorporating the services of neurosurgery, neurology, urology, nephrology, solid organ transplant, cardiology, and cardiothoracic surgery.	NR	-	NR	CPOE related error-Harm	postintervention	not any direct definition of PADE; “A medication error is any preventable event that may cause or lead to inappropriate medication use or patient harm while the medication is in the control of the healthcare professional, patient, or consumer. Harm is defined as, “Impairment of the physical, emotional, or psychological function or structure of the body or pain resulting there. Error-Harm: E-H of …	CPOE	pre and post-intervention	six months after implementation of CPOE	-	-	-	-	-	117 or 71% CPOE-related errors (Total: pre-CPOE 135, post-CPOE 164 )	-	percentage of CPOE-related errors to the total reported-Harm	100% of the “error, harm.	-	-	-	NR	NR	The majority (79 percent) of the errors related to CPOE did not reach the patient (categories A and B). Less than one-fourth (21 percent) reached the patient (category C, D and E). There was only one reported error in category E and it was CPOE-related.	During the post-activation period, 164 errors were reported from the study areas. Of these,117, or 71 percent, were considered CPOE-related. By level of harm, the percentage of CPOE-related errors to the total reported post-activation errors were 62 percent of the “no error,” 74 percent of the “error, no harm,” and 100 percent of the “error, harm.” The majority (79 percent) of the errors related …	-
1835	Bradley	2006	A descriptive review( retrospective and concurrent review) before-after CPOE	1	473-bed	Six acute care and three intensive care units were included, incorporating the services of neurosurgery, neurology, urology, nephrology, solid organ transplant, cardiology, and cardiothoracic surgery.	NR	-	NR	CPOE related error- NO Harm	postintervention	not any direct definition of PADE; “A medication error is any preventable event that may cause or lead to inappropriate medication use or patient harm while the medication is in the control of the healthcare professional, patient, or consumer. Harm is defined as, “Impairment of the physical, emotional, or psychological function or structure of the body or pain resulting there. Error-Harm: E-H of …	CPOE	pre and post-intervention	six months after implementation of CPOE	-	-	-	-	-	117 or 71% CPOE-related errors (Total: pre-CPOE 135, post-CPOE 164 )	-	percentage of CPOE-related errors to the total reported-NO Harm	74% of the “error, no harm,”	-	-	-	NR	NR	The majority (79 percent) of the errors related to CPOE did not reach the patient (categories A and B). Less than one-fourth (21 percent) reached the patient (category C, D and E). There was only one reported error in category E and it was CPOE-related.	During the post-activation period, 164 errors were reported from the study areas. Of these,117, or 71 percent, were considered CPOE-related. By level of harm, the percentage of CPOE-related errors to the total reported post-activation errors were 62 percent of the “no error,” 74 percent of the “error, no harm,” and 100 percent of the “error, harm.” The majority (79 percent) of the errors related …	-
1835	Chapuis	2010	prospective Before-after comparison	1	2000-beds hospital. In two medical ICUs (8 and 10 beds)	medical ICU	The most frequent principal diagnoses were respiratory failure and septic shock	-	49-76 years old (Age (yrs) Control units: phase 1 63 (54–73), phase 2 61 (53–74). Study unit: phase 1 63 (56–71), phase 2 62 (49–76.)	Error-Harm	No Automated dispensing system: {control unit (phases I and II) and from the study unit (phase I)}	Certain adverse drug events are considered as medication errors (MEs), defined as any preventable event that may lead to inappropriate medication use or patient harm. Error-Harm: E-H of the NCC MERP, No-Harm: C-D of the NCC MERP.	An OmniRx Automated dispensing system (Omnicell, Mountain View, CA) was implemented in study unit	pre and post-intervention	4 months (two months before and two months after intervention)	-	Total: 1,476 medications (involving 8,753 DOE): control unit: phase1 300, phase2 333. study unit: phase1 368 phase2 475.	-	115 patients during study period.	DOE in the control unit 6154, DOE in the study unit 2599. (control unit: phase1 2041, phase2 1863. study unit phase1 2250, phase2 2599.) Note: Data from the control unit (phases I and II) and from the study unit (phase I) were pooled and compared with data in the study unit after automated dispensing system implementation (phase II).	control unit: phase1 63, phase2 65. study unit phase1 81, phase2 68.	-	# of error-Harm	35	percentage of Error-Harm among detailed opportunities for error (DOE). Based on National Coordinating Council for Medication Error Reporting and Prevention categories. (Data from the control unit (phases I and II) and from the study unit (phase I) were pooled and compared with data in the study unit after automated dispensing system implementation (phase II).)	0.006	-	The type of electrolytes (e.g., potassium, sodium, calcium, magnesium) was involved in the highest number of errors (26%). The second most common error concerned insulin (6%); Examples of Error: Magnesium chloride instead of calcium chloride, Cefotaxime instead of ceftriaxone (rocephine), Oral piracetam administered by intravenous route, Mycophenolate mofetil 250 instead of 500 mg, L-Dopa immedia…	NR-Most medications (88%) were intravenous drugs	datail of each category that caused harm: category E (resulted in need for therapy or intervention, caused temporary harm) control unit 0.3 (17) study unit 0.3 (7), F (resulted in initial or prolonged hospitalization and temporary harm to patient) control unit 0.2 (13) study unit 0.3 (6), H (resulted in near-death event) control unit 0.1 (5) study unit 0.1 (3).	Summary: Most errors (84%) were classified as errors causing no harm (NCC MERP categories C and D). The ADS decreased NCC MERP category C errors by 35% (2.6% [2.2%–3%] before and 1.7% [1.3%–2.3%] after implementation). However, errors in categories D to H were not affected. No error resulted in patient death. We observed 10 picking errors causing patient harm, all in the control unit. ADS. Howeve…	-
1835	Chapuis	2010	prospective Before-after comparison	1	2000-beds hospital. In two medical ICUs (8 and 10 beds)	medical ICU	The most frequent principal diagnoses were respiratory failure and septic shock	-	49-76 years old (Age (yrs) Control units: phase 1 63 (54–73), phase 2 61 (53–74). Study unit: phase 1 63 (56–71), phase 2 62 (49–76.)	Error-Harm	Automated dispensing system (study unit phase 2)	Certain adverse drug events are considered as medication errors (MEs), defined as any preventable event that may lead to inappropriate medication use or patient harm. Error-Harm: E-H of the NCC MERP, No-Harm: C-D of the NCC MERP.	An OmniRx Automated dispensing system (Omnicell, Mountain View, CA) was implemented in study unit	pre and post-intervention	4 months (two months before and two months after intervention)	-	Total: 1,476 medications (involving 8,753 DOE): control unit: phase1 300, phase2 333. study unit: phase1 368 phase2 475.	-	115 patients during study period.	DOE in the control unit 6154, DOE in the study unit 2599. (control unit: phase1 2041, phase2 1863. study unit phase1 2250, phase2 2599.) Note: Data from the control unit (phases I and II) and from the study unit (phase I) were pooled and compared with data in the study unit after automated dispensing system implementation (phase II).	control unit: phase1 63, phase2 65. study unit phase1 81, phase2 68.	-	# of error-Harm	16	percentage of Error-Harm among detailed opportunities for error (DOE). Based on National Coordinating Council for Medication Error Reporting and Prevention categories. (Data from the control unit (phases I and II) and from the study unit (phase I) were pooled and compared with data in the study unit after automated dispensing system implementation (phase II).)	0.007	-	The type of electrolytes (e.g., potassium, sodium, calcium, magnesium) was involved in the highest number of errors (26%). The second most common error concerned insulin (6%); Examples of Error: Magnesium chloride instead of calcium chloride, Cefotaxime instead of ceftriaxone (rocephine), Oral piracetam administered by intravenous route, Mycophenolate mofetil 250 instead of 500 mg, L-Dopa immedia…	NR-Most medications (88%) were intravenous drugs	datail of each category that caused harm: category E (resulted in need for therapy or intervention, caused temporary harm) control unit 0.3 (17) study unit 0.3 (7), F (resulted in initial or prolonged hospitalization and temporary harm to patient) control unit 0.2 (13) study unit 0.3 (6), H (resulted in near-death event) control unit 0.1 (5) study unit 0.1 (3).	Summary: Most errors (84%) were classified as errors causing no harm (NCC MERP categories C and D). The ADS decreased NCC MERP category C errors by 35% (2.6% [2.2%–3%] before and 1.7% [1.3%–2.3%] after implementation). However, errors in categories D to H were not affected. No error resulted in patient death. We observed 10 picking errors causing patient harm, all in the control unit. ADS. Howeve…	-
1835	Chapuis	2010	prospective Before-after comparison	1	2000-beds hospital. In two medical ICUs (8 and 10 beds)	medical ICU	The most frequent principal diagnoses were respiratory failure and septic shock	-	49-76 years old (Age (yrs) Control units: phase 1 63 (54–73), phase 2 61 (53–74). Study unit: phase 1 63 (56–71), phase 2 62 (49–76.)	Error-NO Harm	No Automated dispensing system: {control unit (phases I and II) and from the study unit (phase I)}	Certain adverse drug events are considered as medication errors (MEs), defined as any preventable event that may lead to inappropriate medication use or patient harm. Error-Harm: E-H of the NCC MERP, No-Harm: C-D of the NCC MERP.	An OmniRx Automated dispensing system (Omnicell, Mountain View, CA) was implemented in study unit	pre and post-intervention	4 months (two months before and two months after intervention)	-	Total: 1,476 medications (involving 8,753 DOE): control unit: phase1 300, phase2 333. study unit: phase1 368 phase2 475.	-	115 patients during study period.	DOE in the control unit 6154, DOE in the study unit 2599. (control unit: phase1 2041, phase2 1863. study unit phase1 2250, phase2 2599.) Note: Data from the control unit (phases I and II) and from the study unit (phase I) were pooled and compared with data in the study unit after automated dispensing system implementation (phase II).	control unit: phase1 63, phase2 65. study unit phase1 81, phase2 68.	-	# of error-NO Harm	190	percentage of Error-NO Harm among detailed opportunities for error (DOE). Based on National Coordinating Council for Medication Error Reporting and Prevention categories. (Data from the control unit (phases I and II) and from the study unit (phase I) were pooled and compared with data in the study unit after automated dispensing system implementation (phase II).)	0.031	-	The type of electrolytes (e.g., potassium, sodium, calcium, magnesium) was involved in the highest number of errors (26%). The second most common error concerned insulin (6%); Examples of Error: Magnesium chloride instead of calcium chloride, Cefotaxime instead of ceftriaxone (rocephine), Oral piracetam administered by intravenous route, Mycophenolate mofetil 250 instead of 500 mg, L-Dopa immedia…	NR-Most medications (88%) were intravenous drugs	Detail of each category with no harm: category C (reached the patient) control unit 2.6 (158) study unit 1.7 (44), D (reached the patient and resulted in increased patient monitoring and/or intervention) control unit 0.5 (32) study unit 0.4 (10).	Summary: Most errors (84%) were classified as errors causing no harm (NCC MERP categories C and D). The ADS decreased NCC MERP category C errors by 35% (2.6% [2.2%–3%] before and 1.7% [1.3%–2.3%] after implementation). However, errors in categories D to H were not affected. No error resulted in patient death. We observed 10 picking errors causing patient harm, all in the control unit. ADS. Howeve…	-
1835	Chapuis	2010	prospective Before-after comparison	1	2000-beds hospital. In two medical ICUs (8 and 10 beds)	medical ICU	The most frequent principal diagnoses were respiratory failure and septic shock	-	49-76 years old (Age (yrs) Control units: phase 1 63 (54–73), phase 2 61 (53–74). Study unit: phase 1 63 (56–71), phase 2 62 (49–76.)	Error-NO Harm	Automated dispensing system (study unit phase 2)	Certain adverse drug events are considered as medication errors (MEs), defined as any preventable event that may lead to inappropriate medication use or patient harm. Error-Harm: E-H of the NCC MERP, No-Harm: C-D of the NCC MERP.	An OmniRx Automated dispensing system (Omnicell, Mountain View, CA) was implemented in study unit	pre and post-intervention	4 months (two months before and two months after intervention)	-	Total: 1,476 medications (involving 8,753 DOE): control unit: phase1 300, phase2 333. study unit: phase1 368 phase2 475.	-	115 patients during study period.	DOE in the control unit 6154, DOE in the study unit 2599. (control unit: phase1 2041, phase2 1863. study unit phase1 2250, phase2 2599.) Note: Data from the control unit (phases I and II) and from the study unit (phase I) were pooled and compared with data in the study unit after automated dispensing system implementation (phase II).	control unit: phase1 63, phase2 65. study unit phase1 81, phase2 68.	-	# of error-NO Harm	54	percentage of Error-NO Harm among detailed opportunities for error (DOE). Based on National Coordinating Council for Medication Error Reporting and Prevention categories. (Data from the control unit (phases I and II) and from the study unit (phase I) were pooled and compared with data in the study unit after automated dispensing system implementation (phase II).)	0.021	-	The type of electrolytes (e.g., potassium, sodium, calcium, magnesium) was involved in the highest number of errors (26%). The second most common error concerned insulin (6%); Examples of Error: Magnesium chloride instead of calcium chloride, Cefotaxime instead of ceftriaxone (rocephine), Oral piracetam administered by intravenous route, Mycophenolate mofetil 250 instead of 500 mg, L-Dopa immedia…	NR-Most medications (88%) were intravenous drugs	Detail of each category with no harm: category C (reached the patient) control unit 2.6 (158) study unit 1.7 (44), D (reached the patient and resulted in increased patient monitoring and/or intervention) control unit 0.5 (32) study unit 0.4 (10).	Summary: Most errors (84%) were classified as errors causing no harm (NCC MERP categories C and D). The ADS decreased NCC MERP category C errors by 35% (2.6% [2.2%–3%] before and 1.7% [1.3%–2.3%] after implementation). However, errors in categories D to H were not affected. No error resulted in patient death. We observed 10 picking errors causing patient harm, all in the control unit. ADS. Howeve…	-
1981	Farcas	2010	Prospective observational	1	Not reorted for the hospital- internal medicine ward 50-bed	internal medicine	-	-	Mean age 59 years , 25-92	pADRs	NA- All study population during study period	French scale by Imbs et. al. (classifies ADRs as: definitely not preventable, potentially preventable, and definitely preventable)	no intervention	-	12 months (from January 2009 to December 2009)		-	-	1854	-	-	112 in 94 patients (validated ADRs)	proportion of pADRs events	56 PADRs: definitely preventable 9.82% of 112, potentially preventable 40.18% of 112	-	-	-	relevant data partially reported for drug interactions as Probable or deﬁnite adverse drug reactions resulting from drug–drug interactions (DDIs) reported for ADRs during hospitalization: bleeding (2 major severity, resulting from Acenocoumarol+amiodarone/+ﬂuconazole/+fenoﬁbrate/+aspirin; 2 moderate severity resulting from Acenocumarol+rosuvastatin/+ginko/+propafenone/+NSAIDs/+triﬂusal), AV block…	not specifically reported for PADR	For 38 patients (2.04%), 42 ADRs were the main reason for admission; 35patients (1.88%) presented 41ADRs during the hospital stay and for the remaining 29 patients, ADRs were present at admission but did not cause it	Of the 1854 admissions, 112 ADRs in 94 patients (5.07%) were validated from the total of 118 ADRs reported. The overall incidence of serious ADRs in the hospitalized patients was 4.7%. According to the MedDRA classification, the most frequent ADRs affected the gastrointestinal system, followed by metabolic and vascular systems. According to the selected preventability scale, 40.18% ADRs were clas…	-
2850	Cohen	2004	prospective Before-after comparison	1	490 bed	not specified-community hospital	NR	-	NR	ADE severity F–I	Transition	ADE was defined using the WHO definition. PADR: Category F-I NCCMERP: Category F An error occurred that may have contributed to or resulted in temporary harm to the patient and required initial or prolonged hospitalization, Category G An error occurred that may have contributed to or resulted in permanent patient harm, Category H An error occurred that required intervention necessary to sustain l…	as starting with the appointment of the hospital’s full time patient safety specialist and lasting 9 months during which most of the key interventions were put in place.	Transition	from July 2001 until March 2002	-	-	-	-	90 charts (Transition), total 580	-	-	ADE severity F–I per total doses delivered	ADE severity F–I per total doses delivered: Transition 7	-	-	RR for ADE (95% CI): Transition 0.74 (0.28 to 1.95)	Examples; A patient on coumadin with INR greater than 5 (trigger) subsequently developed a gastrointestinal bleed (ADE). patient receiving two oral hypoglycemic medications and with severe hypoglycemia (trigger) subsequently required transfer to ICU (ADE). A patient in whom visual disturbance was noted (trigger), found to have a digoxin level twice the upper end of therapeutic range and an active…	no restriction -(Reports run from the database identified high risk medications (such as insulin, narcotics, anticoagulants and antibiotics)).	The number of ADEs associated conclusively with patient harm (rated F–I) was 1.67 per total doses delivered in the baseline period and declined eightfold in the post-intervention period (p,0.001, x2 = 17.734). As a result of intensive work on culture change, medical error reporting increased significantly (p,0.001) from 35 per 1000 patient days in 2001 to 132 per 1000 patient days in 2003. In our…	The implementation of a carefully planned series of low cost interventions focused on high risk medications, driven by information largely from internal event reporting, and designed to improve a hospital’s medication safety leads to a significant decrease in patient harm.	-
2850	Cohen	2004	prospective Before-after comparison	1	491 bed	not specified-community hospital	NR	-	NR	ADE severity F–I	Post-intervention	ADE was defined using the WHO definition. PADR: Category F-I NCCMERP: Category F An error occurred that may have contributed to or resulted in temporary harm to the patient and required initial or prolonged hospitalization, Category G An error occurred that may have contributed to or resulted in permanent patient harm, Category H An error occurred that required intervention necessary to sustain l…	medication safety program	Post-intervention	from April 2002 until December 2003.	-	-	-	-	370 charts (Post-intervention), total 580	-	-	ADE severity F–I per total doses delivered	ADE severity F–I per total doses delivered: Post-intervention 4	-	-	RR for ADE (95% CI): Post-intervention 0.12 (0.04 to 0.38)	Examples; A patient on coumadin with INR greater than 5 (trigger) subsequently developed a gastrointestinal bleed (ADE). patient receiving two oral hypoglycemic medications and with severe hypoglycemia (trigger) subsequently required transfer to ICU (ADE). A patient in whom visual disturbance was noted (trigger), found to have a digoxin level twice the upper end of therapeutic range and an active…	no restriction -(Reports run from the database identified high risk medications (such as insulin, narcotics, anticoagulants and antibiotics)).	The number of ADEs associated conclusively with patient harm (rated F–I) was 1.67 per total doses delivered in the baseline period and declined eightfold in the post-intervention period (p,0.001, x2 = 17.734). As a result of intensive work on culture change, medical error reporting increased significantly (p,0.001) from 35 per 1000 patient days in 2001 to 132 per 1000 patient days in 2003. In our…	The implementation of a carefully planned series of low cost interventions focused on high risk medications, driven by information largely from internal event reporting, and designed to improve a hospital’s medication safety leads to a significant decrease in patient harm.	-
511	Colpaert	2006	A prospective, controlled cross-sectional trial	1	a 22-bed ICU: divided into three adjacent units of 8, 6 and 8 beds. [two paper-based units (PB-Us; total of 14 beds (8 + 6)) versus one computerized unit (C-U; 8 beds).	Surgical ICU	NR	-	37-71 yo. computerized unit 61.5 (45–71)	medication prescribing error; categories D-I were considered as ADE.	computerized units	based on the NCC MERP scale (The NCC MERP severity classification was modified, since this classification is adequat for administration errors, but not entirely for prescription errors.) but categories D-I were considered as ADE.	intensive care information system (ICIS)+ CPOE + moderate level of clinical decision support systems (CDSSs).[The implemented system concerned an ICIS with incorporated CPOE and a moderate level of CDSS (Centricity Critical Care Clinisoft, GE Healthcare Europe, Helsinki, Finland), with full connections to monitors, ventilators, syringe pumps and also connection with the hospital information syste…	two paper-based units (PB-Us; total of 14 beds (8 + 6)) versus one computerized unit (C-U; 8 beds)	five week period (21 March to 28 April, 2004)	-	1286	80	total 90 different patients	-	Total medication perscription error (MPEs): 44	-	# of ADE (in this study categoris D-I of the NCC MERP scale are considered as an ADE )	2	ADE/Per 100 orders	computerized unit 0.15.	-	NR	The most common drug classes associated with intercepted and serious MPEs were antibiotics (PB-U, 23.5% (n = 25); CU, 23% (n = 8)), cardiovascular medication (PB-U, 23% (n = 24); C-U, 37% (n = 13)) and sedatives (PB-U, 19.8% (n =21); C-U 12.5% (n = 4)).	Serious MPEs (non-intercepted potential ADE+ADE): Computerized unit (C-U) 23 Paper-based unit (PB-U) 60 ,P <0.001. Intercepted MPEs and serious MPEs: C-U 35, PB-U 106, P <0.001. Non-intercepted potential ADEs (n): C-U 21 (Per 100 orders 1.6), PB-U 48 (Per 100 orders 3.9), P<0.001. Minor MPEs: C-U 9 (Per 100 orders 0.7), PB-U 225 (Per 100 orders 18), P<0.001. Total MPEs (n): C-U 44 (% MPEs 3.4), P…	Implementation of CPOE with a moderate level of CDSS showed a significant reduction in incidence and severity of MPEs, and significance was found through all levels of severity. However, CPOE had the highest potential to eliminate MPEs at the lowest level of severity.	-
809	Klopotowska	2010	prospective interventional study	1	1,002-bed hospital, 28-bed ICU	academic medical center-ICU	NR	-	Baseline = 63.22 ± 17.62 years, intervention = 61.29 ± 15.49	pADRs	per period-Base line, after intervention	Severity of medication errors arw classified based on The National Coordinating Council for Medication Error Reporting and Prevention Taxonomy of Medication Errors.>> error, preventable ADE : Category E) Error may have contributed to or resulted in temporary harm to the patient and required intervention, Category F) Error may have contributed to or resulted in temporary harm to the patient and re…	On-ward participation of a hospital pharmacist in ICU	Base line, after intervention (first half, second half)	8.5-month study period. (3 October 2005 and 30 June 2006)	Acute admission: Baseline 66 (57.9), Intervention 572 (54.1)	-	504 monitored patient-days during the baseline period and 5,901 during the intervention period (3,200 during the first half and 2,701 during the second half)	1,173 patients: Baseline (n = 115) Intervention (n = 1,058)	-	-	The incidence of all prescribing errors, irrespective of their severity, intervention period compared with the baseline period: 62.5 versus 190.5 per 1,000 monitored patient-days, respectively(a difference of 127.9/1,000 (95% confidence interval (CI) = 89.3/1,000 to 166.6/1,000, P < 0.001).	PADR/1000 pt days	The incidence of prescribing errors that resulted in patient harm (preventable ADEs) per 1,000 monitored patient-days was 4.0 during the baseline period compared with 1.0 during the intervention period (P = 0.25).	potential preventable ADEs/ per 1,000 monitored patient-days	The incidence of potentially harmful prescribing errors (potential preventable ADEs, NCC-MERP severity category D) per 1,000 monitored patient-days was 53.6 during the baseline period compared with 16.1 during the intervention period - a difference of 37.5/1,000 (95% CI = 17.0/1,000 to 57.9/1,000, P < 0.001).	-	the two preventable ADEs found during the baseline period caused severe patient harm (abdominal spasms requiring morphine and increased liver function tests). Of the six preventable ADEs found during the intervention period, four caused severe patient harm (seizures, pancytopenia, hypoxia and hypotension) and two caused moderate patient harm (decreased creatinine clearance, abdominal pain).	Medication types with most prescribing errors found during the whole study period. antibiotics; antimycotics and anti(retro)viral medication; antiepileptics; antithrombotics; respiratory medication.	-	On-ward participation of a hospital pharmacist in ICU was associated with significant reductions in prescribing errors and related patient harm (preventable ADEs) at acceptable costs per monitored patient-day.	-
1255, 517	Berga Cullere	2009	Prospective observational	-	-	-	-	-	Mean (SD) = 66.3 +/- 17.9 years (most were 60-80 years)	Avoidable ADR	All PADRs	-		-	-	-	-	-	1550	-	-	194 ADRs in 159 patients, 91 PADRs	n of PADRs (% of ADRs)	91 (46% of ADRs) 77 (or 82?) of 1,550 patients (5.0% of all patients)					9 (9.9%) PADRs caused by opiates 5 each caused by diuretics, local anaesthetics, "others" 4 caused by parenteral nutrition 3 caused by antibiotics 3 caused by laxatives 3 caused by oral anticoagulants 3 caused by antiepileptics 3 caused by ACE inhibitors 2 caused by NSAIDs 2 caused by nitrates 1 each caused by analgesics, calcium polystyrene sulphonate, heparin, beta blockers, anxiolytics/sedativ…
1981	Davies	2009	Prospective observational	1	NR	12 wards (9 medical and 3 surgical)	NR	-	NR (median age of those without ADR 61; median age with ADR 72)	Avoidable ADR	NA- All study population during study period	avoidability criteria by Hallas	no intervention	-	6 mo (between June and December 2005)	-	-	-	3,322 patients	3,695 patient episodes assessed for ADRs involving	-	733	proportion of avoidable (definite, probable/possible)	(391 avoidable: Definite 47 (6.4%) Possible 344 (46.9%))	-	-	-	incomplete reporting of events, . 9 deaths reported (causes included renal failure [list of drugs included those responsible for the avaoidable and unavoidable events], Clostridium difficile infection [list of drugs included those responsible for the avaoidable and unavoidable events], GI bleed [Dalteparin, diclofenac, aspirin, dalteparin, dipyridamole, enoxaparin], and Ischaemic bowel [Glypressi…	can not be separated from unavoidable causes	definitely avoidable 47 (6.4%), Possibly avoidable 344 (46.9%)	Study results: Out of the 3695 patient episodes assessed for ADRs, 545 (14.7%, 95% CI 13.6–15.9%) experienced one or more ADRs. Half of ADRs were definitely or possibly avoidable. The patients experiencing ADRs were more likely to be older, female, taking a larger number of medicines, and had a longer length of stay than those without ADRs. However, the only significant predictor of ADRs, from th…	-
833	MORRISS	2009	prospective, observational, cohort study	1	36 bed NICU	NICU	-	Neonates	Mean gestational age 34.5 (SD 4.8) weeks	targeted, preventable ADE	No BCMA system in comparison to BCMA system	An ADE that is expected to be prevented by a BCMA system is a targeted, preventable ADE	Barcode Medication Administration System	All study population during study period	50 weeks total (19 weeks without BCMA systems, 4 weeks for installation and training for one-half of the unit, 9 week study period, 4 weeks interval, 3 week study period, ? Weeks for implementation in the rest of the unit, 19 weeks study period)	# of study subject: No BCMA system (n 475), BCMA system (n 483)	Total doses of medication administered were 92 398.	-	958 study subjects and 865 unique patients	-	No BCMA system 3204, BCMA system 3690	Unadjusted targeted, preventable ADE: No BCMA system 39, BCMA system 20	(n/1000 doses)	No BCMA system 0.86 BCMA system 0.44	(n/subject/d)	No BCMA system 0.0065 (0.082), BCMA system 0.0032 (0.060)	median (IQR) (n/subject/d): No BCMA system 0 (0-0) BCMA system 0 (0-0) p: 0.008	NR	NR	Medication errors (n/1000 doses): No BCMA system 69.5, BCMA system 79.7. Medication errors (n/subject/d): No BCMA system 0.53 (0.98), BCMA system 0.60 (0.99). Medication errors median (IQR) (n/subject/d): No BCMA system 0 (0-1), BCMA system 0 (0-1), P: .001	A total of 92 398 medication doses were administered to 958 subjects. The generalized estimating equation method yielded a relative risk of preventable ADE when the system was implemented of 0.53 (95% confidence limits 0.29 to 0.91, P .04), adjusted for log10 doses of medication/subject/day, a significant predictive covariate (P < .001), as well as for birth weight, sex, Caucasian race, birth coh…	-
1981	Pourseyed	2009	Prospective observational	1	Not reorted for the hospital- internal medicine ward 35-bed	internal medicine	all patients admitted: Cardiovascular disorders 84 (21%); Infective disorders 43 (10.75%); Rheumatologic disorders 17 (4.25%); Nephrology disorders 27 (6.75%); Neurology disorders 64 (16%); Gastrointestinal disorders 54 (13.5%); Hematological disorders; and cancer 57 (14.25%); Pulmonary disorders 30 (7.5%); Endocrine disorders 24 (6%)	-	mean age 60 (13-91)	pADRs	NA- all patients during study period	-	no intervention	-	15 weeks (2004, from 5 April to 21 July)	-	-	-	400	-	-	70 reactions in 47 patients (only 40 inpatients with ADR (47 including admission due to ADR))	proportion of pADR events (n of events)	50%, # of PADR: 35 (this includes pADRs at admission)	-	-	-	As a result of ADR: Hypotension, Leukopenia gastroenteritis, Anaphylaxis, Pancytopenia; infective diarrhea; septic shock; Disseminated intravascular coagulopathy, Hypoglycemia, Myopathy, Hypoglycemia, Hepatitis; thrombocytopenia, Hypoglycemia, Myocardial infarction; ventricular fibrillation; cardiac arrest	NR	The severity of 18.6% of the ADRs was identified as mild, 62.9% as moderate, 14.3% as severe and 4.3% as lethal. Gastrointestinal system disorders (44.3%) represented the most frequent ADRs. The therapeutic groups that most commonly associated with suspected ADRs were antineoplastic, immunosuppressive and medicines used in palliative care (54.8%).	There were 47 patients of 400 patients (11.75%) that experienced at least one ADR. ADR leading to the admission was seen in seven cases (1.75%) and in 40 (10%) it occurred during hospitalization. ADRs were identified as preventable reactions in 50% of cases and as predictable in 94.3%.	-
511	Van Doormal	2009	Prospective pre-post, Interrupted time-series design	2 (1 Medical Center and 1 teaching hospital)	1300-bed and 600-bed	4 medical wards; a general two medical wards (internal medicine and a gastroenterology/rheumatology ward) from one hospital and two medical wards (a geriatric and a general internal medicine ward) from the other hospital	-	not specified (can be assumed to be adult inpatients)	mean age (+/- 65 years); (mean =/- SD) preintervention 65.5 +/-19.2, postintervention 65.1 +/-19.1	PADE	pre intervention	Categories E through I of the NCC MERP scheme are associated with the presence of a pADE. Based on the the Yale algorithm when the relationship was possible or probable, the ME was categorized as E, F, G, H, or I and was defined as a pADE.	CPOE/CDSS system only for ordering medication. (In both hospitals, different types of CPOE/CDSS systems were in use. The commercially available system used in the University Medical Center Groningen was Medicator® (iSOFT, Leiden, the Netherlands) and Theriak® in the other center.	pre and post intervention. (Note: in this row the preintervention data is presented)	Data collection took place during a 5-month pre-implementation period and during a 5-month post-implementation period. (In both hospitals, pre-implementation data were collected from Jul through Nov 2005 Post-implementation data collection for each ward started 8 weeks after CPOE was implemented). Time frame: Jul 2005-May 2008. (pre-implementation data were collected from Jul through Nov 2005 . I…	total 1195: Preintervention 592 Postintervention 603	Preintervention 3315 without error +3971 with error=7286.	-	Preintervention 592	-	preintervention 5734	-	# of patients suffered at least from one PADE/ total patients admitted	pre-intervention 92 (15.5%)..	# of PADE	102	-	NR	NR	# of PADE based on type of error: Preintervention period; dosing error 34 theraputic errors 55 transcribing errors 13. Segmented regression analysis for pADEs per month: Y 0 (95% CI)(mean percentage at time=0) 28.42 (16.27; 40.57), β1 (95% CI) (baseline trend) -4.04 (-7.70; -0.38), β2 (95% CI) (immediate change) -0.42 (-15.52; 14.68), β3 (95% CI) (change in trend) 3.86 (-1.32; 9.04).	Pre-implementation, the mean percentage of medication orders containing at least one ME was 55%, whereas this became 17% post-implementation. The introduction of CPOE/CDSS has led to a significant immediate absolute reduction of 40.3% (95% CI: 45.13%; 35.48%) in medication orders with one or more errors. Pre-implementation, the mean percentage of admitted patients experiencing at least one pADE w…	-
1981	Baniasadi	2008	Prospective interventional	1	250	multidisciplinary	NR	-	NR	pADRs	NA-intensive pharmacovigilance programme	criteria by Schumock	no intervention	-	12 mon (2006-2007)	-	-	-	6,840 patients	-	-	112 ADRs were reported from 99 patients.	# PADRs per 6,840 patients	25	-	-	-	System associated with ADRs # of ADRs (Percentage): Skin and appendages 53 (32.5), Gastrointestinal system 42 (25.8), Respiratory system 16 (9.8), Liver and biliary system 13 (8), Central and peripheral nervous system 12 (7.4), Body as a whole general 8 (4.9),Vascular (extracardiac) 5 (3.1), Metabolic and nutritional 5 (3.1), Cardiovascular 2 (1.2), Hearing and vestibular 2 (1.2), Urinary system …	reported for ADRs only (Ceftriaxone was the most frequent anti-infective agent associated with the suspected ADRs, such as nausea, vomiting, rash, anaphylaxis reactions, dyspnoea, phlebitis and cyanosis (table 3).	The ADR was the primary reason of hospitalization in 10 patients (The individual ADR reports were also assessed to determine whether the ADR was the reason for the admission of the patient to the hospital)	112 ADRs were reported from 99 patients. Twenty-five (22.3%) of the ADRs were classified as preventable according to the scale developed by Schumock et al.	-
453	Gurwitz	2008	Randomized	two large, academic long-term care facilities located in Connecticut and Ontario, Canada	1229- range in each care unit from 20-60	residental care	-	-	all groups mean 87.2 years			Adverse drug events were considered to be preventable if they were judged to be due to an error and were preventable by any means available and not just in relation to the clinical decision support system. Preventability was categorized as preventable, probably preventable, probably not preventable, or deﬁnitely not preventable; results were collapsed into preventable (preventable and probably pr…	CPOES (computerized provider order entry system without a computer-based clinical decision support system)	CPOE units	1 year in some and 6 months for the remaining	-	-	-	-	3803 resident month		411	n of pADRs/n of AD	152	events per resident month	4.0 per 100 resident-year/10.8 ADEs per 100 resident year	The rate ratio estimated using Poisson regression models was 1.06 (95% conﬁdence interval (CI) 50.92–1.23) for all adverse drug events and 1.02 (95% CI50.81–1.30) for preventable adverse drug events.	-	-	-	-
453	Gurwitz	2008	Randomized	two large, academic long-term care facilities located in Connecticut and Ontario, Canada	1229- range in each care unit from 20-60	residental care	-	-	all groups mean 87.2 years				Control	Control units	1 year in some and 6 months for the remaining	-	-	-	-	3257 resident month		340	n of pADRs/n of AD	126	events per resident month	3.9 per 100 resident-year/10.4 ADEs per 100 resident-year	The rate ratio estimated using Poisson regression models was 1.06 (95% conﬁdence interval (CI) 50.92–1.23) for all adverse drug events and 1.02 (95% CI50.81–1.30) for preventable adverse drug events.	-	-	-	-	-	-
453	Gurwitz	2008	-	-	-	-	-	-	-	more severe pADRs		pADRs-For the purpose of the analysis of the effect of the intervention, any event characterized as serious or greater in severity, was categorized as more severe. All other events were considered less severe.	CPOES (computerized provider order entry system without a computer-based clinical decision support system)	CPOE units	1 year in some and 6 months for the remaining	-	-	-	-	3803 resident month		123	pADR/more severe ADRs	79		2.1 per 100 resident-year/3.2 more severe ADEs per 100 resident year	-	-	-	-	-	-	-
453	Gurwitz	2008	-	-	-	-	-	-	-	more severe pADRs		pADRs-For the purpose of the analysis of the effect of the intervention, any event characterized as serious or greater in severity, was categorized as more severe. All other events were considered less severe.	Control	Control units	1 year in some and 6 months for the remaining	-	-	-	-	3257 resident month		97	pADR/more severe ADRs	58		1.8 per 100 resident-year/3.0 more severe ADEs per 100 resident year	-	-	-	-	-	-	-
453	Gurwitz	2008	-	-	-	-	-	-	-	less severe pADRs		pADRs-For the purpose of the analysis of the effect of the intervention, any event characterized as serious or greater in severity, was categorized as more severe. All other events were considered less severe.	CPOES (computerized provider order entry system without a computer-based clinical decision support system)	CPOE units	1 year in some and 6 months for the remaining	-	-	-	-	3803 resident month		288	pADR/less severe ADRs	73		1.9 per 100 resident-year/7.6 less severe ADEs per 100 resident year	-	-	-	-	-	-	-
453	Gurwitz	2008	-	-	-	-	-	-	-	less severe pADRs		pADRs-For the purpose of the analysis of the effect of the intervention, any event characterized as serious or greater in severity, was categorized as more severe. All other events were considered less severe.	Control	Control units	1 year in some and 6 months for the remaining	-	-	-	-	3257 resident month		243	pADR/less severe ADRs	68		2.1 per 100 resident-year/7.5 less severe ADEs per 100 resident year	-	-	-	-	-	-	-
453	Handler	2008	single arm cohort chart review		178	single, independdentrly owned, non-profit NH affiliated with the University of Pittsburgh Medical center	-	-	-			pADRs= ADRs were considered preventable if associated with a medication error using NCC MERP definition of the medication errors (defined as any events that may cause or lead to inappropriate medication use or patient harm while the medication is in the control of the health care professional, patient or consumer. the errors were further classified steps in the medication use process (prescribing…	None- Retrospective clinical event monitoring system (a multidisciplinary expert panel of NH physicians, pharmacists, and advanced practitioners reached consensus agreement on a list of 40 signals tha a clinical event monitor can use to detect potential ADRs in the NH setting.	-	15 weeks from Octover 01, 2007 to January 13, 2008		5729	-	274	# of alerts generated=67	-	54	n of pADRs/n of ADRs	16				3/16 were serious requiring |ED evaluation, or hospitalization.	reorted for all ADEs	-	-	14/16	11/16
1835	Nuckols	2008	retrospective medical-record review before-after smart pumps	2	NR	surgical trauma/burn, and medical ICUs.	NR	-	NR	preventable adverse drug events involving intravenous medications	smart pamp and conventional pump units	NR-preventable adverse drug events involving intravenous medications.	replaced conventional pumps with smart pumps. Smart pump feature: A programmable unit within the pump controlled up to 4 attached infusion devices and recorded (“logged”) programming errors, alerts, reprogramming events, and overrides. Before implementation, study hospitals developed software libraries for drugs given by continuous infusion; bolus dosing was not addressed. The manufacturer sugges…	smart pamp and conventional pump units	not clearly reported- probably 9 months ("Comparing 426 infused medications with physician orders during a 9-hour period")	-	-	20,559 bed-days in ICU	total: 4,604 patients	100 preventable IV-ADEs (4.86 per 1,000 patientdays). Two preventable IV-ADEs in each study period (4%, 0.19 per 1,000 patient-days) matched smart-pump functions at each hospital	-	-	preventable IV-ADEs per 1,000 patient-days	Total 4.86 per 1,000 patientdays. The conventional pump rate was 4.78 per 1,000 patient-days and the smart pump rate was 4.95 (adjusted mean difference 0.04 per 1,000 patient-days, p=0.96).	-	-	-	overdose of antihypertensive drug and induced hypotension. Insulin overdose or failure to monitor caused hypoglycemia. An elderly female with a stroke and a systolic blood pressure in 190s received 2 doses of IV hydralazine 20 mg 5 min apart. She developed hypotension and a severe brain stem infarct. Heparin overdose caused retropritoneal retroperitoneal hematoma and died.	NR-ICU libraries included over 50 drugs.	No pumps caused any injuries. Half of preventable IV-ADEs involved continuous infusions and 40% boluses. Morphine, insulin, fentanyl, and propofol represented 44% of all drugs involved. Half of errors occurred during ordering, 14% during administration, and 35% during monitoring.	Note: The objective ofthis study was to determine how frequently preventable IV-ADEs in ICUs match the safety features of a programmable infusion pump with safety software (“smart pump”). [not PADE as a general]	-
252	Hintong	2005	prospective cohort	-	-	-	-	-		pADRs	SG- wrong drug	-	No intervention	-	-	-	-	-	-	-	20		n of actual errors (%)	19	-	-	-	8 with adverse events--assuming no harms in remaining 11
252	Hintong	2005	prospective cohort	-	-	-	-	-		pADRs	SG- incorrect dose	-	No intervention	-	-	-	-	-	-	-	12		n of actual errors (%)	12	-	-	-	6 with adverse events- assuming no harms in remaining 6
252	Hintong	2005	prospective cohort	-	-	-	-	-		pADRs	SG- due to wrong route	-	No intervention	-	-	-	-	-	-	-	3		n of actual errors (%)	3	-	-	-	no harms
252	Hintong	2005	prospective cohort	-	-	-	-	-		pADRs	SG- drug omission	-	No intervention	-	-	-	-	-	-	-	2		n of actual errors (%)	1	-	-	-	no harms
252	Hintong	2005	prospective cohort	-	-	-	-	-		pADRs	SG- wrong concentration	-	No intervention	-	-	-	-	-	-	-	1		n of actual errors (%)	0	-	-	-	no harms
252	Hintong	2005	prospective cohort	-	-	-	-	-		pADRs	SG- wrong label	-	No intervention	-	-	-	-	-	-	-	1		n of actual errors (%)	0	-	-	-	no harms
252	Hintong	2005	prospective cohort	-	-	-	-	-		pADRs	SG- wrong time	-	No intervention	-	-	-	-	-	-	-	1		n of actual errors (%)	1	-	-	-	no harms
252	Hintong	2005	prospective cohort	-	-	-	-	-	-	pADRs	SG- wrong patient	-	No intervention	-	-	-	-	-	-	-	1		n of actual errors (%)	1	-	-	-	no harms
96	Kaushal	2008	prospective cohort	1	-	general medical units, general surgical units and the pediatric ICU	-	-	No age limits, 0->19	Serious medication errors (defined as preventable ADEs and nonintercepted near misses).	Intensive Care Units (Pediatric-ICU) compared to control units (Cardiac ICU)- Preintervention	An ADE was considered preventable if it was associated with a medication error and nonpreventable if it was not.	introduction of a full-tim unit-based clinical pharmacists in the pediatric ICU setting	Intensive Care Units compared to control units - Preintervention	Post intervention three months between June and November 2000, (Baseline data were collected for six to eight weeks in each unit during a six-month period from March to August 2000.)	-	-	Intensive Care Units 311, control units 1062 - Preintervention	# of patients; Intensive Care Units 209, control units 280 - Preintervention	-	-	No. SMEs; Intensive Care Units 9, control units 21 - Preintervention	SMEs/1000 patient days	Intensive Care Units 29, control units 20 - Preintervention , p = 0.38	-	-	-	-	-	The ICU with the full-time unit-based clinical pharmacist had a decrease in serious medication errors from 29 per 1000 patient days before the intervention to 6 per 1000 patient days after the intervention (p < 0.01). On the other hand, during the intervention period, the rate of intercepted near misses in the intervention ICU increased from 32 to 57 per 1000 patients (p = 0.08).	A full-time unit-based clinical pharmacist substantially decreased the rate of serious medication errors in a pediatric ICU, but a part-time pharmacist was not as effective in decreasing errors in pediatric general care units.	-
96	Kaushal	2008	prospective cohort	1	-	general medical units, general surgical units and the pediatric ICU	-	-	No age limits, 0->20	Serious medication errors (defined as preventable ADEs and nonintercepted near misses).	Intensive Care Units (Pediatric-ICU) compared to control units (Cardiac ICU)- Preintervention	An ADE was considered preventable if it was associated with a medication error and nonpreventable if it was not.	introduction of a full-tim unit-based clinical pharmacists in the pediatric ICU setting	Intensive Care Units compared to control units -Postintervention	Post intervention three months between June and November 2000, (Baseline data were collected for six to eight weeks in each unit during a six-month period from March to August 2000.)	-	-	Intensive Care Units 835, control units 759 -Postintervention	# of patients; Intensive Care Units 401, control units 359 -Postintervention	-	-	No. SMEs; Intensive Care Units 5, control units 23 - Postintervention	SMEs/1000 patient days	Intensive Care Units 6, control units 30 -Postintervention, p < 0.01	-	-	-	-	-	The ICU with the full-time unit-based clinical pharmacist had a decrease in serious medication errors from 29 per 1000 patient days before the intervention to 6 per 1000 patient days after the intervention (p < 0.01). On the other hand, during the intervention period, the rate of intercepted near misses in the intervention ICU increased from 32 to 57 per 1000 patients (p = 0.08).	A full-time unit-based clinical pharmacist substantially decreased the rate of serious medication errors in a pediatric ICU, but a part-time pharmacist was not as effective in decreasing errors in pediatric general care units.	-
96	Kaushal	2008	prospective cohort	1	-	general medical units, general surgical units and the pediatric ICU	-	-	No age limits, 0->21	Serious medication errors (defined as preventable ADEs and nonintercepted near misses).	General Medical Units compared to control units( Similar General Medical Units)-Preintervention	An ADE was considered preventable if it was associated with a medication error and nonpreventable if it was not.	introduction of a part-tim unit-based clinical pharmacists	General Medical Units compared to control units-Preintervention	Post intervention three months between June and November 2000, (Baseline data were collected for six to eight weeks in each unit during a six-month period from March to August 2000.)	-	-	General Medical Units 660, control units 604 -Preintervention	# of patients; General Medical Units 59, control units 383 -Preintervention	-	-	No. SMEs; General Medical Units 5, control units 4 -Preintervention	SMEs/1000 patient days	General Medical Units 8, control units 7 -Preintervention , p = 0.84	-	-	-	-	-	-	A full-time unit-based clinical pharmacist substantially decreased the rate of serious medication errors in a pediatric ICU, but a part-time pharmacist was not as effective in decreasing errors in pediatric general care units.	-
96	Kaushal	2008	prospective cohort	1	-	general medical units, general surgical units and the pediatric ICU	-	-	No age limits, 0->22	Serious medication errors (defined as preventable ADEs and nonintercepted near misses).	General Medical Units compared to control units( Similar General Medical Units)-Preintervention	An ADE was considered preventable if it was associated with a medication error and nonpreventable if it was not.	introduction of a part-tim unit-based clinical pharmacists	General Medical Units compared to control units-Postintervention	Post intervention three months between June and November 2000, (Baseline data were collected for six to eight weeks in each unit during a six-month period from March to August 2000.)	-	-	General Medical Units 1163, control units 1319-Postintervention	# of patients; General Medical Units 296, control units 955-Postintervention	-	-	No. SMEs; General Medical Units 10, control units 10 -Postintervention	SMEs/1000 patient days	General Medical Units 9, control units 8-Postintervention, p = 0.78	-	-	-	-	-	-	A full-time unit-based clinical pharmacist substantially decreased the rate of serious medication errors in a pediatric ICU, but a part-time pharmacist was not as effective in decreasing errors in pediatric general care units.	-
96	Kaushal	2008	prospective cohort	1	-	general medical units, general surgical units and the pediatric ICU	-	-	No age limits, 0->23	Serious medication errors (defined as preventable ADEs and nonintercepted near misses).	General Surgical Units compared to control units (similar General Surgical Unit) -preintervintion	An ADE was considered preventable if it was associated with a medication error and nonpreventable if it was not.	introduction of a part-tim unit-based clinical pharmacists	General Surgical Units compared to control units-preintervintion	Post intervention three months between June and November 2000, (Baseline data were collected for six to eight weeks in each unit during a six-month period from March to August 2000.)	-	-	General Surgical Units 573, control units 737-preintervintion	# of patients; General Surgical Units 369, control units 279-preintervintion	-	-	No. SMEs; General Surgical Units 4, control units 6 -preintervintion	SMEs/1000 patient days	General Surgical Units 7, control units 8-preintervintion, p = 0.81	-	-	-	-	-	-	A full-time unit-based clinical pharmacist substantially decreased the rate of serious medication errors in a pediatric ICU, but a part-time pharmacist was not as effective in decreasing errors in pediatric general care units.	-
96	Kaushal	2008	prospective cohort	1	-	general medical units, general surgical units and the pediatric ICU	-	-	No age limits, 0->24	Serious medication errors (defined as preventable ADEs and nonintercepted near misses).	General Surgical Units compared to control units (similar General Surgical Unit) -preintervintion	An ADE was considered preventable if it was associated with a medication error and nonpreventable if it was not.	introduction of a part-tim unit-based clinical pharmacists	General Surgical Units compared to control units -postintervintion	Post intervention three months between June and November 2000, (Baseline data were collected for six to eight weeks in each unit during a six-month period from March to August 2000.)	-	-	General Surgical Units 1109, control units 1253 -postintervintion	# of patients; General Surgical Units 745, control units 531 -postintervintion	-	-	No. SMEs; General Surgical Units 10, control units 12-postintervintion	SMEs/1000 patient days	General Surgical Units 9, control units 10 -postintervintion, p = 0.89	-	-	-	-	-	-	A full-time unit-based clinical pharmacist substantially decreased the rate of serious medication errors in a pediatric ICU, but a part-time pharmacist was not as effective in decreasing errors in pediatric general care units.	-
574	King	2003	CBA (retrospective cohort)	-	-	Tertiary care pediatric hospital- 3 medical and 2 surgical wards (CHEO-OTTAWA)	-	-	Pediatric (mean age 6.3)	ADE (=pADRs)	NA- all patients in all periods	ADE was defined as a medication error resulting in an injury	All units: CPOE system developed by Eclipsys (1996) without clinical decision alerts vs. hand written orders		6 years	-	-	179183	36103	-	804		Rate/1000 pt-d	4.49	n of ADEs	18	ratio of RR- Intervention vs. control 1.30 (0.47, 3.52), p=0.6 (no effect)- Pre CPOE intervention vs. control: 0.89 (-0.32, 2.27); post COPE intervention vs. control 0.67 (0.09, 5.11)			We observed a 40% decrease in the MER on the wards that implemented CPOE; however, we were unable to demonstrate a similar effect on actual or potential patient injury.	We did not demonstrate an effect of CPOE implementation on ADE (P value 0.6; ratio of rate ratios 1.30; 95% CI: 0.47–3.52), although the power to detect such an effect was low because of the small number of ADEs (n=18) reported. We did note a larger d
574	Walsh	2008	ITS	-	-	-	-	-	-	pADRs	Per group	ADE caused by ME per group	Hand written orders	Pre COPE	7 mo pre (Sep 2001- Mar 2002)	275	5777	1386					Rate/1000 pt-d	7.9	-	-	-	6 patients with injuries caused by ME
2850	Weant	2007	prospective Before-after comparison	1	NR	neurosurgical ICU	NR	-	NR	errors resulting in patient harm	pre intervention	errors resulting in patient harm following CPOE (Severity was determined based on National Coordinating Council for Medication Error Reporting and Prevention categories categories E-H)	no intervention	pre intervention	Sep/Oct 2003	-	-	-	-	-	-	-	events per 1000 doses	0.137	-	-	-	NR	NR	general ME (not specific PADE or Caused harm) : 33 pre and 47 post ( one month) CPOE	An increase in the number of medication errors reported was observed during the initial transition period after CPOE implementation. Pharmacy departments and pharmacy residents can have a significant effect on the ease and safety of CPOE implementation.	-
574	King	2003	CBA (retrospective cohort)	-	-	2 medical wards on which CPOE was implemented	-	-	mean 6.0 yr	ADE (=pADRs)	Per group-per period		COPE without clinical alert	COPE-Post COPE	Jan 1997-Dec 1999	-	-	38286	5786	-	120		Rate/1000 pt-d	3.13	n of ADEs	1	-	-	-	-	-
1835	Bradley	2006	A descriptive review( retrospective and concurrent review) before-after CPOE	1	473-bed	Six acute care and three intensive care units were included, incorporating the services of neurosurgery, neurology, urology, nephrology, solid organ transplant, cardiology, and cardiothoracic surgery.	NR	-	NR	errors resulting in patient harm	pre intervention	not any direct definition of PADE; “A medication error is any preventable event that may cause or lead to inappropriate medication use or patient harm while the medication is in the control of the healthcare professional, patient, or consumer. Harm is defined as, “Impairment of the physical, emotional, or psychological function or structure of the body or pain resulting there. Error-Harm: E-H of …	CPOE (this row represent the result of preintervention)	pre and post-intervention	one year before and six months after implementation of CPOE	-	-	-	-	-	pre-CPOE 135, post-CPOE 164	-	percentage of Error-Harm	0.074	error/100 patients	0.41	-	NR	NR	pre CPOE implementation, 135 errors were reported in the sample population and 164 for the six months post-CPOE. reported error rate per patient pre-CPOE was 5 % (.0551) and per prescribed dose 0.12 percent (.0012). For the six months immediately after CPOE implementation, the reported error rate per patient was 10.75 percent (.1075) and 0.25 percent (.0025) per dose.	The NCC MERP index was used to determine any change in levels of harm. For the one year pre-CPOE implementation, 19.3 percent were “no error” reports, 73.3 percent were “error, no harm” reports, and 7.4 percent were “error, harm” reports. For the first six months post-CPOE, “no errors” were 25.6 percent, “error, no harm” represented 73.8 percent and “error, harm” was 0.6 percent	-
511	Colpaert	2006	A prospective, controlled cross-sectional trial	1	a 22-bed ICU: divided into three adjacent units of 8, 6 and 8 beds. [two paper-based units (PB-Us; total of 14 beds (8 + 6)) versus one computerized unit (C-U; 8 beds).	Surgical ICU	NR	-	37-71 yo. paperbase unit 54 (37–65)	medication prescribing error; categories D-I were considered as ADE.	paper base units	based on the NCC MERP scale (The NCC MERP severity classification was modified, since this classification is adequat for administration errors, but not entirely for prescription errors.) but categories D-I were considered as ADE.	intensive care information system (ICIS)+ CPOE + moderate level of clinical decision support systems (CDSSs).[The implemented system concerned an ICIS with incorporated CPOE and a moderate level of CDSS (Centricity Critical Care Clinisoft, GE Healthcare Europe, Helsinki, Finland), with full connections to monitors, ventilators, syringe pumps and also connection with the hospital information syste…	two paper-based units (PB-Us; total of 14 beds (8 + 6)) versus one computerized unit (C-U; 8 beds)	five week period (21 March to 28 April, 2004)	-	1224	80	total 90 different patients	-	Total medication perscription error (MPEs): 331	-	# of ADE (in this study categoris D-I of the NCC MERP scale are considered as an ADE )	12	ADE/Per 100 orders	paper-based unit 1.0.	-	NR	The most common drug classes associated with intercepted and serious MPEs were antibiotics (PB-U, 23.5% (n = 25); CU, 23% (n = 8)), cardiovascular medication (PB-U, 23% (n = 24); C-U, 37% (n = 13)) and sedatives (PB-U, 19.8% (n =21); C-U 12.5% (n = 4)).	Serious MPEs (non-intercepted potential ADE+ADE): Computerized unit (C-U) 23 Paper-based unit (PB-U) 60 ,P <0.001. Intercepted MPEs and serious MPEs: C-U 35, PB-U 106, P <0.001. Non-intercepted potential ADEs (n): C-U 21 (Per 100 orders 1.6), PB-U 48 (Per 100 orders 3.9), P<0.001. Minor MPEs: C-U 9 (Per 100 orders 0.7), PB-U 225 (Per 100 orders 18), P<0.001. Total MPEs (n): C-U 44 (% MPEs 3.4), P…	Implementation of CPOE with a moderate level of CDSS showed a significant reduction in incidence and severity of MPEs, and significance was found through all levels of severity. However, CPOE had the highest potential to eliminate MPEs at the lowest level of severity.	-
809	Klopotowska	2010	prospective interventional study	1	1,002-bed hospital, 28-bed ICU	academic medical center-ICU	NR	-	Baseline = 63.22 ± 17.62 years, intervention = 61.29 ± 15.50	potential pADRs	per period; first half of intervention period, second half of intervention period	Severity of medication errors arw classified based on The National Coordinating Council for Medication Error Reporting and Prevention Taxonomy of Medication Errors.>> error, preventable ADE : Category E) Error may have contributed to or resulted in temporary harm to the patient and required intervention, Category F) Error may have contributed to or resulted in temporary harm to the patient and re…	On-ward participation of a hospital pharmacist in ICU	first half of intervention period, second half of intervention period	first half of the intervention period (24 October 2005 to 25 February 2006) and during the second half of the intervention period (27th February to 30 June 2006)	Acute admission: First half 309 (53.9), second half 263 (54.3).	-	3,200 during the first half and 2,701 during the second half	First half 573, second half of intervention 485	-	-	-	PADR/1000 pt days	In comparison with the first part of the intervention period, the preventable ADEs decreased during the second half of the intervention period- with a rate difference of 1.9/1,000 monitored patient-days (95% CI = 0.4/1,000 to 3.4/1,000, P < 0.05).	potential preventable ADEs/ per 1,000 monitored patient-days	In comparison with the first half of the intervention period, the potentially harmful prescribing errors decreased from 19.7 to 11.8 per 1,000 monitored patient-days during the second half of the intervention period (P = 0.022).	-	-	Medication types with most prescribing errors found during the whole study period. antibiotics; antimycotics and anti(retro)viral medication; antiepileptics; antithrombotics; respiratory medication.	-	On-ward participation of a hospital pharmacist in ICU was associated with significant reductions in prescribing errors and related patient harm (preventable ADEs) at acceptable costs per monitored patient-day.	-
96	Klopotowska	2010	prospective interventional study	1	1,002-bed hospital, 28-bed ICU	academic medical center-ICU	NR	-	Baseline = 63.22 ± 17.62 years, intervention = 61.29 ± 15.49	pADRs	per period-Base line, after intervention	Severity of medication errors arw classified based on The National Coordinating Council for Medication Error Reporting and Prevention Taxonomy of Medication Errors.>> error, preventable ADE : Category E) Error may have contributed to or resulted in temporary harm to the patient and required intervention, Category F) Error may have contributed to or resulted in temporary harm to the patient and re…	On-ward participation of a hospital pharmacist in ICU	Base line, after intervention (first half, second half)	8.5-month study period. (3 October 2005 and 30 June 2006)	Acute admission: Baseline 66 (57.9), Intervention 572 (54.1)	-	504 monitored patient-days during the baseline period and 5,901 during the intervention period (3,200 during the first half and 2,701 during the second half)	1,173 patients: Baseline (n = 115) Intervention (n = 1,058)	-	-	The incidence of all prescribing errors, irrespective of their severity, intervention period compared with the baseline period: 62.5 versus 190.5 per 1,000 monitored patient-days, respectively(a difference of 127.9/1,000 (95% confidence interval (CI) = 89.3/1,000 to 166.6/1,000, P < 0.001).	PADR/1000 pt days	The incidence of prescribing errors that resulted in patient harm (preventable ADEs) per 1,000 monitored patient-days was 4.0 during the baseline period compared with 1.0 during the intervention period (P = 0.25).	potential preventable ADEs/ per 1,000 monitored patient-days	The incidence of potentially harmful prescribing errors (potential preventable ADEs, NCC-MERP severity category D) per 1,000 monitored patient-days was 53.6 during the baseline period compared with 16.1 during the intervention period - a difference of 37.5/1,000 (95% CI = 17.0/1,000 to 57.9/1,000, P < 0.001).	-	the two preventable ADEs found during the baseline period caused severe patient harm (abdominal spasms requiring morphine and increased liver function tests). Of the six preventable ADEs found during the intervention period, four caused severe patient harm (seizures, pancytopenia, hypoxia and hypotension) and two caused moderate patient harm (decreased creatinine clearance, abdominal pain).	Medication types with most prescribing errors found during the whole study period. antibiotics; antimycotics and anti(retro)viral medication; antiepileptics; antithrombotics; respiratory medication.	-	On-ward participation of a hospital pharmacist in ICU was associated with significant reductions in prescribing errors and related patient harm (preventable ADEs) at acceptable costs per monitored patient-day.	-
96	Klopotowska	2010	prospective interventional study	1	1,002-bed hospital, 28-bed ICU	academic medical center-ICU	NR	-	Baseline = 63.22 ± 17.62 years, intervention = 61.29 ± 15.50	potential pADRs	per period; first half of intervention period, second half of intervention period	Severity of medication errors arw classified based on The National Coordinating Council for Medication Error Reporting and Prevention Taxonomy of Medication Errors.>> error, preventable ADE : Category E) Error may have contributed to or resulted in temporary harm to the patient and required intervention, Category F) Error may have contributed to or resulted in temporary harm to the patient and re…	On-ward participation of a hospital pharmacist in ICU	first half of intervention period, second half of intervention period	first half of the intervention period (24 October 2005 to 25 February 2006) and during the second half of the intervention period (27th February to 30 June 2006)	Acute admission: First half 309 (53.9), second half 263 (54.3).	-	3,200 during the first half and 2,701 during the second half	First half 573, second half of intervention 485	-	-	-	PADR/1000 pt days	In comparison with the first part of the intervention period, the preventable ADEs decreased during the second half of the intervention period- with a rate difference of 1.9/1,000 monitored patient-days (95% CI = 0.4/1,000 to 3.4/1,000, P < 0.05).	potential preventable ADEs/ per 1,000 monitored patient-days	In comparison with the first half of the intervention period, the potentially harmful prescribing errors decreased from 19.7 to 11.8 per 1,000 monitored patient-days during the second half of the intervention period (P = 0.022).	-	-	Medication types with most prescribing errors found during the whole study period. antibiotics; antimycotics and anti(retro)viral medication; antiepileptics; antithrombotics; respiratory medication.	-	On-ward participation of a hospital pharmacist in ICU was associated with significant reductions in prescribing errors and related patient harm (preventable ADEs) at acceptable costs per monitored patient-day.	-
1835	Klopotowska	2010	prospective interventional study	1	1,002-bed hospital, 28-bed ICU	academic medical center-ICU	NR	-	Baseline = 63.22 ± 17.62 years, intervention = 61.29 ± 15.49	pADRs	per period-Base line, after intervention	Severity of medication errors arw classified based on The National Coordinating Council for Medication Error Reporting and Prevention Taxonomy of Medication Errors.>> error, preventable ADE : Category E) Error may have contributed to or resulted in temporary harm to the patient and required intervention, Category F) Error may have contributed to or resulted in temporary harm to the patient and re…	On-ward participation of a hospital pharmacist in ICU	Base line, after intervention (first half, second half)	8.5-month study period. (3 October 2005 and 30 June 2006)	Acute admission: Baseline 66 (57.9), Intervention 572 (54.1)	-	504 monitored patient-days during the baseline period and 5,901 during the intervention period (3,200 during the first half and 2,701 during the second half)	1,173 patients: Baseline (n = 115) Intervention (n = 1,058)	-	-	The incidence of all prescribing errors, irrespective of their severity, intervention period compared with the baseline period: 62.5 versus 190.5 per 1,000 monitored patient-days, respectively(a difference of 127.9/1,000 (95% confidence interval (CI) = 89.3/1,000 to 166.6/1,000, P < 0.001).	PADR/1000 pt days	The incidence of prescribing errors that resulted in patient harm (preventable ADEs) per 1,000 monitored patient-days was 4.0 during the baseline period compared with 1.0 during the intervention period (P = 0.25).	potential preventable ADEs/ per 1,000 monitored patient-days	The incidence of potentially harmful prescribing errors (potential preventable ADEs, NCC-MERP severity category D) per 1,000 monitored patient-days was 53.6 during the baseline period compared with 16.1 during the intervention period - a difference of 37.5/1,000 (95% CI = 17.0/1,000 to 57.9/1,000, P < 0.001).	-	the two preventable ADEs found during the baseline period caused severe patient harm (abdominal spasms requiring morphine and increased liver function tests). Of the six preventable ADEs found during the intervention period, four caused severe patient harm (seizures, pancytopenia, hypoxia and hypotension) and two caused moderate patient harm (decreased creatinine clearance, abdominal pain).	Medication types with most prescribing errors found during the whole study period. antibiotics; antimycotics and anti(retro)viral medication; antiepileptics; antithrombotics; respiratory medication.	-	On-ward participation of a hospital pharmacist in ICU was associated with significant reductions in prescribing errors and related patient harm (preventable ADEs) at acceptable costs per monitored patient-day.	-
1835	Klopotowska	2010	prospective interventional study	1	1,002-bed hospital, 28-bed ICU	academic medical center-ICU	NR	-	Baseline = 63.22 ± 17.62 years, intervention = 61.29 ± 15.50	potential pADRs	per period; first half of intervention period, second half of intervention period	Severity of medication errors arw classified based on The National Coordinating Council for Medication Error Reporting and Prevention Taxonomy of Medication Errors.>> error, preventable ADE : Category E) Error may have contributed to or resulted in temporary harm to the patient and required intervention, Category F) Error may have contributed to or resulted in temporary harm to the patient and re…	On-ward participation of a hospital pharmacist in ICU	first half of intervention period, second half of intervention period	first half of the intervention period (24 October 2005 to 25 February 2006) and during the second half of the intervention period (27th February to 30 June 2006)	Acute admission: First half 309 (53.9), second half 263 (54.3).	-	3,200 during the first half and 2,701 during the second half	First half 573, second half of intervention 485	-	-	-	PADR/1000 pt days	In comparison with the first part of the intervention period, the preventable ADEs decreased during the second half of the intervention period- with a rate difference of 1.9/1,000 monitored patient-days (95% CI = 0.4/1,000 to 3.4/1,000, P < 0.05).	potential preventable ADEs/ per 1,000 monitored patient-days	In comparison with the first half of the intervention period, the potentially harmful prescribing errors decreased from 19.7 to 11.8 per 1,000 monitored patient-days during the second half of the intervention period (P = 0.022).	-	-	Medication types with most prescribing errors found during the whole study period. antibiotics; antimycotics and anti(retro)viral medication; antiepileptics; antithrombotics; respiratory medication.	-	On-ward participation of a hospital pharmacist in ICU was associated with significant reductions in prescribing errors and related patient harm (preventable ADEs) at acceptable costs per monitored patient-day.	-
1981	Davies	2006	Prospective observational	1	-	ﬁve wards (general surgery, endocrinology, gastro-enterology, care of the elderly and rheumatology)	-	-	The median age of patients who experienced an ADR was 69Æ5 years (inter-quartile range 52–79 years), compared with 61 years (inter-quartile range 45– 78 years) for those who did not experience an ADR (z = 1.25, P = NS).	pADRs	NA- all patients during study period	criteria by Hallas	no intervention	-	2 weeks (2005)	-	-	-	125	-	-	27 ADRs in 24 patients	proportion of pADR events (n of events)	NR-16 pADRs	-	-	-	reported for ADRs only	NR- medication error assumed (The causality assessment of ADRs revealed that 4.6% of the cases were detected as highly probable, 26.9% as possible and 68.5% as probable reactions.)	deﬁnitely avoidable 3 (11%), possibly avoidable 13 (48%)	summary of results: Twenty-four of 125 patients (19.2%, 95% CI 12–26%) were categorized as having suffered one or more ADRs. A total of 27 ADRs were identiﬁed. Patients with ADRs spent longer in hospital than those without ADRs. Causality assessment showed that 17 (63%) ADRs were possibly drug-related, whereas 10 (37%) were classiﬁed as probably or deﬁnitely related to the drug. Almost two-thirds…	-
230	Kucukarslan	2003	single-blind, standard care–controlled study	1	-	Henry Ford Hos-pital in Detroit, Mich. With 2 patient care units considered pri-marily internal medicine servic				pADRs	NA- all patients in all periods- preventable DDI	preventable ADRs	Pharmacists on Rounding Teams	Pharmacists on Rounding Teams + control	September 5, 2000,through November 31, 2000				165				reduction	0.78	-	-	-	1- exacerbate delirium; patientcomplaint of abdominal painand broken bones in chest (narcotics); 2- Exacerbate gastroparesis (narcotics), 3- hyperkalemia (Furosemide, liinopril, and oral potassium), 4- hypotension (multiple antihypertensives), 5- bradycar			The rate of preventable ADEs was reduced by78%, from 26.5 per 1000 hospital days to 5.7 per 1000hospital days. There were 150 documented interven-tions recommended during the rounding process, 147 ofwhich were accepted by the team. The most common in-terv
230	Kucukarslan	2003	single-blind, standard care–controlled study	1	-	-	-	-	53.94 (SD = 18.95)	pADRs	Per group-per period			Pharmacists on Rounding Teams	-	-	-	350	86	# of medications per patient,mean (SD)15.58 (5.7)	-		per 1000 hospital days	5.7	n (%) of pADRs	2 (2.5%)	-	-	-	-	-
252	Hintong	2005	prospective cohort	20	-	7 university hospitals, 5 tertiary care hospitals, 4 secondary care hospitals, 4 primary care hospitals	NR	NR	NR	pADRs	All patients no subgrouping	actual errors that reached the patient	No intervention	No intervention- cohort study	Feb 2003-Jul 2004	-	-	-	202699	-	41		n of actual errors (%)	37 (90.2%)	-	-	-	14 patients with ADRs	muscle relaxants 13/41; opiates 11/41
2850	Cohen	2004	prospective Before-after comparison	1	489 bed	not specified-community hospital	NR	-	NR	ADE severity F–I	Baseline	ADE was defined using the WHO definition. PADR: Category F-I NCCMERP: Category F An error occurred that may have contributed to or resulted in temporary harm to the patient and required initial or prolonged hospitalization, Category G An error occurred that may have contributed to or resulted in permanent patient harm, Category H An error occurred that required intervention necessary to sustain l…	no intervention	Baseline	from January 2001 until June 2001	-	-	-	-	120 charts (Baseline), total 580	-	-	ADE severity F–I per total doses delivered	ADE severity F–I per total doses delivered: Baseline 10	-	-	RR for ADE (95% CI): Baseline 1.00	Examples; A patient on coumadin with INR greater than 5 (trigger) subsequently developed a gastrointestinal bleed (ADE). patient receiving two oral hypoglycemic medications and with severe hypoglycemia (trigger) subsequently required transfer to ICU (ADE). A patient in whom visual disturbance was noted (trigger), found to have a digoxin level twice the upper end of therapeutic range and an active…	no restriction -(Reports run from the database identified high risk medications (such as insulin, narcotics, anticoagulants and antibiotics)).	The number of ADEs associated conclusively with patient harm (rated F–I) was 1.67 per total doses delivered in the baseline period and declined eightfold in the post-intervention period (p,0.001, x2 = 17.734). As a result of intensive work on culture change, medical error reporting increased significantly (p,0.001) from 35 per 1000 patient days in 2001 to 132 per 1000 patient days in 2003. In our…	The implementation of a carefully planned series of low cost interventions focused on high risk medications, driven by information largely from internal event reporting, and designed to improve a hospital’s medication safety leads to a significant decrease in patient harm.	-
1981	Dormann	2004	Prospective observational	1	NR	internal medicine	NR	-	mean age 57 years (age range 18-97 (high proportion 55-70))	pADRs	NA-intensive pharmacovigilance programme	criteria by Schumock	no intervention	-	18-month	1000	-	9107 treatment days	630, (145 had ADRs)	-	-	305	proportion of pADR events (n of events)/total ADR	44.3 (135 PADR)	-	-	-	The most frequent organ classes targeted independent of the admission status were the gastrointestinal tract (44 ADRs in single/index admission + 30 ADRs in readmissions) followed by metabolic and nutritional (39 ADRs in single/index admission + 15 ADRs in readmissions) beside liver and biliary system disorders (23 ADRs in single/ index admission + 17 ADRs in readmissions).	-	ADRs (preventable): Single/index admission 250 (105), 1 readmission 40 (21), 2 readmission 9 (3), >=3 readmission 6 (6)	Of 1000 admissions 424 patients had single admissions and 206 patients had recurrent readmissions (min 1, max 9). The prevalence of readmissions was 37% (n ¼ 370). In 145 (23%) of 630 patients, 305 ADRs were observed. The ADR incidence was similar in first admissions and readmissions. ADRs were not found to predict further readmissions and lack of ADRs did not preclude readmissions. ADRs caused h…	-
574	King	2003	CBA (retrospective cohort)	-	-	2 medical wards on which CPOE was implemented	-	-	mean 5.5 yr	ADE (=pADRs)	Per group-per period		COPE without clinical alert	COPE- Pre COPE	April 1993-March 1996	-	-	38578	6674	-	173		Rate/1000 pt-d	4.48	n of ADEs	9	-	-	-	-	-
809	Leape	1999	prospective Before-after comparison	1	NR for the hospital but The study unit was a 17-bed medical ICU and the control unit was a 15-bed coronary care unit	medical ICU (control unit was coronary care unit)	Patients in the medical ICU had a range of acute and chronic medical illness other than primary cardiac disease, while those in the CCU were primarily cardiac patients. Each unit frequently admitted both categories of patients when the other unit was full	-	-	pADRs	study unit-phase 2	preventable ADE is an injury caused by an error in the use of a medication (eg, hypotension or hypoglycemia, changes in mental status, bleeding, or cardiac arrest)	pharmacist participation on medical rounds in the ICU (on the rate of preventable adverse drug events (ADEs) caused by ordering errors).	control unit-phase 1	9 month and one week postintervention. from February 1, 1993, through July 31, 1993 (baseline) and all admissions to the study unit (postintervention) and control unit from October 1, 1994, through July 7, 1995. The intervention began in May 1994.	-	-	861	50	-	-	All adverse drug events #; control Unit Phase (1) 16, Rate per 1000 patient-days 34.7 (26-43)	# PADE	3	preventable ADEs per 1000 patient days		In the control unit, the rate of PADEs per 1000 patientdays was essentially unchanged during phase one and two: 10.9 (95% CI, 6-16) and 12.4 (95% CI, 8-17) per 1000 patient-days	-	-	The pharmacist made 366 recommendations related to drug ordering, of which 362 (99%) were accepted by physicians.
574	King	2003	CBA (retrospective cohort)	-	-	1 medical and 2 surgical wards that continued to use handwritten orders.	-	-	mean 6.7 yr	ADE (=pADRs)	Per group-per period		Control: hand written orders	Control- Pre COPE	April 1993-March 1996	-	-	50659	11944	-	243		Rate/1000 pt-d	4.8	n of ADEs	6	-	-	-	-	-
574	King	2003	CBA (retrospective cohort)	-	-	1 medical and 2 surgical wards that continued to use handwritten orders.	-	-	mean 7.0 yr	ADE (=pADRs)	Per group-per period		hand written orders	Control- Post COPE	Jan 1997-Dec 1999	-	-	51660	11699	-	268		Rate/1000 pt-d	5.19	n of ADEs	2	-	-	-	-	-
96	Leape	1999	prospective Before-after comparison	1	NR for the hospital but The study unit was a 17-bed medical ICU and the control unit was a 15-bed coronary care unit	medical ICU (control unit was coronary care unit)	Patients in the medical ICU had a range of acute and chronic medical illness other than primary cardiac disease, while those in the CCU were primarily cardiac patients. Each unit frequently admitted both categories of patients when the other unit was full	-	-	pADRs	study unit-phase 1	preventable ADE is an injury caused by an error in the use of a medication (eg, hypotension or hypoglycemia, changes in mental status, bleeding, or cardiac arrest)	No intervention	study unit-phase one	9 month and one week postintervention. from February 1, 1993, through July 31, 1993 (baseline) and all admissions to the study unit (postintervention) and control unit from October 1, 1994, through July 7, 1995. The intervention began in May 1994.	-	-	Study unit phase 1= 787	75 patients	-	-	All adverse drug events #; Study Unit Phase (1) 35, Rate per 1000 patient-days 33.0 (27-39)	# of PADE per study goup-phase	# of PADE: Study unit ; phase 1= 11	proportion of preventable ADEs per 1000 patient days	Study unit ; phase (1) 10.4 (7-14) PER 1000 PATIENT DAYS	PADEs per 1000 patientdays decreased in the study unit by 66% from phase 1 to phase 2 (10.4 [95% CI, 7-14] to 3.5 [95% CI, 1-5]; P,.001).	-	-	The pharmacist made 366 recommendations related to drug ordering, of which 362 (99%) were accepted by physicians.	?
96	Leape	1999	prospective Before-after comparison	1	NR for the hospital but The study unit was a 17-bed medical ICU and the control unit was a 15-bed coronary care unit	medical ICU (control unit was coronary care unit)	Patients in the medical ICU had a range of acute and chronic medical illness other than primary cardiac disease, while those in the CCU were primarily cardiac patients. Each unit frequently admitted both categories of patients when the other unit was full	-	-	pADRs	control unit-phase 1	preventable ADE is an injury caused by an error in the use of a medication (eg, hypotension or hypoglycemia, changes in mental status, bleeding, or cardiac arrest)	pharmacist participation on medical rounds in the ICU (on the rate of preventable adverse drug events (ADEs) caused by ordering errors).	control unit-phase 1	9 month and one week postintervention. from February 1, 1993, through July 31, 1993 (baseline) and all admissions to the study unit (postintervention) and control unit from October 1, 1994, through July 7, 1995. The intervention began in May 1994.	-	-	Study unit phase 2= 861	50	-	-	All adverse drug events #; control Unit Phase (1) 16, Rate per 1000 patient-days 34.7 (26-43)	# of PADE per study goup-phase	# of PADE-control unit- phase (1) 5	proportion of preventable ADEs per 1000 patient days	control unit: phase (1) 10.9 (6-16) PER 1000 PATIENT DAYS	In the control unit, the rate of PADEs per 1000 patientdays was essentially unchanged during phase one and two: 10.9 (95% CI, 6-16) and 12.4 (95% CI, 8-17) per 1000 patient-days	-	-	The pharmacist made 366 recommendations related to drug ordering, of which 362 (99%) were accepted by physicians.		-
96	Leape	1999	prospective Before-after comparison	1	NR for the hospital but The study unit was a 17-bed medical ICU and the control unit was a 15-bed coronary care unit	medical ICU (control unit was coronary care unit)	Patients in the medical ICU had a range of acute and chronic medical illness other than primary cardiac disease, while those in the CCU were primarily cardiac patients. Each unit frequently admitted both categories of patients when the other unit was full	-	-	pADRs	study unit-phase 2	preventable ADE is an injury caused by an error in the use of a medication (eg, hypotension or hypoglycemia, changes in mental status, bleeding, or cardiac arrest)	No intervention	study unit-phase 2	9 month and one week postintervention. from February 1, 1993, through July 31, 1993 (baseline) and all admissions to the study unit (postintervention) and control unit from October 1, 1994, through July 7, 1995. The intervention began in May 1994.	-	-	control unit phase 1= 461	75	-	-	All adverse drug events #; Study Unit Phase (2) 10, Rate per 1000 patient-days 11.6 (8-15	# of PADE per study goup-phase	# of PADE-Study unit-phase (2) 3	proportion of preventable ADEs per 1000 patient days	Study unit; phase (2) 3.5 (1-5) PER 1000 PATIENT DAYS	PADEs per 1000 patientdays decreased in the study unit by 66% from phase 1 to phase 2 (10.4 [95% CI, 7-14] to 3.5 [95% CI, 1-5]; P,.001).	-	-	The pharmacist made 366 recommendations related to drug ordering, of which 362 (99%) were accepted by physicians.		-
96	Leape	1999	prospective Before-after comparison	1	NR for the hospital but The study unit was a 17-bed medical ICU and the control unit was a 15-bed coronary care unit	medical ICU (control unit was coronary care unit)	Patients in the medical ICU had a range of acute and chronic medical illness other than primary cardiac disease, while those in the CCU were primarily cardiac patients. Each unit frequently admitted both categories of patients when the other unit was full	-	-	pADRs	control unit-phase2	preventable ADE is an injury caused by an error in the use of a medication (eg, hypotension or hypoglycemia, changes in mental status, bleeding, or cardiac arrest)	pharmacist participation on medical rounds in the ICU (on the rate of preventable adverse drug events (ADEs) caused by ordering errors).	control unit-phase two	9 month and one week postintervention. from February 1, 1993, through July 31, 1993 (baseline) and all admissions to the study unit (postintervention) and control unit from October 1, 1994, through July 7, 1995. The intervention began in May 1994.	-	-	control unit phase 2= 644	75	-	-	All adverse drug events #; control Unit Phase (2) 30, Rate per 1000 patient-days 46.6 (38-55)	# of PADE per study goup-phase	# of PADE- control unit-phase( 2) 11	proportion of preventable ADEs per 1000 patient days	control unit; phase (2) 12.4 (8-17) PER 1000 PATIENT DAYS	In the control unit, the rate of PADEs per 1000 patientdays was essentially unchanged during phase one and two: 10.9 (95% CI, 6-16) and 12.4 (95% CI, 8-17) per 1000 patient-days	-	-	The pharmacist made 366 recommendations related to drug ordering, of which 362 (99%) were accepted by physicians.		-
1835	Leape	1999	prospective Before-after comparison	1	NR for the hospital but The study unit was a 17-bed medical ICU and the control unit was a 15-bed coronary care unit	medical ICU (control unit was coronary care unit)	Patients in the medical ICU had a range of acute and chronic medical illness other than primary cardiac disease, while those in the CCU were primarily cardiac patients. Each unit frequently admitted both categories of patients when the other unit was full	-	-	pADRs	study unit-phase 1	preventable ADE is an injury caused by an error in the use of a medication (eg, hypotension or hypoglycemia, changes in mental status, bleeding, or cardiac arrest)	No intervention	study unit-phase one	9 month and one week postintervention. from February 1, 1993, through July 31, 1993 (baseline) and all admissions to the study unit (postintervention) and control unit from October 1, 1994, through July 7, 1995. The intervention began in May 1994.	-	-	Study unit phase 1= 787	75 patients	-	-	All adverse drug events #; Study Unit Phase (1) 35, Rate per 1000 patient-days 33.0 (27-39)	# of PADE per study goup-phase	# of PADE: Study unit ; phase 1= 11	proportion of preventable ADEs per 1000 patient days	Study unit ; phase (1) 10.4 (7-14) PER 1000 PATIENT DAYS	PADEs per 1000 patientdays decreased in the study unit by 66% from phase 1 to phase 2 (10.4 [95% CI, 7-14] to 3.5 [95% CI, 1-5]; P,.001).	-	-	The pharmacist made 366 recommendations related to drug ordering, of which 362 (99%) were accepted by physicians.	?	-
1835	Leape	1999	prospective Before-after comparison	1	NR for the hospital but The study unit was a 17-bed medical ICU and the control unit was a 15-bed coronary care unit	medical ICU (control unit was coronary care unit)	Patients in the medical ICU had a range of acute and chronic medical illness other than primary cardiac disease, while those in the CCU were primarily cardiac patients. Each unit frequently admitted both categories of patients when the other unit was full	-	-	pADRs	control unit-phase 1	preventable ADE is an injury caused by an error in the use of a medication (eg, hypotension or hypoglycemia, changes in mental status, bleeding, or cardiac arrest)	pharmacist participation on medical rounds in the ICU (on the rate of preventable adverse drug events (ADEs) caused by ordering errors).	control unit-phase 1	9 month and one week postintervention. from February 1, 1993, through July 31, 1993 (baseline) and all admissions to the study unit (postintervention) and control unit from October 1, 1994, through July 7, 1995. The intervention began in May 1994.	-	-	Study unit phase 2= 861	50	-	-	All adverse drug events #; control Unit Phase (1) 16, Rate per 1000 patient-days 34.7 (26-43)	# of PADE per study goup-phase	# of PADE-control unit- phase (1) 5	proportion of preventable ADEs per 1000 patient days	control unit: phase (1) 10.9 (6-16) PER 1000 PATIENT DAYS	In the control unit, the rate of PADEs per 1000 patientdays was essentially unchanged during phase one and two: 10.9 (95% CI, 6-16) and 12.4 (95% CI, 8-17) per 1000 patient-days	-	-	The pharmacist made 366 recommendations related to drug ordering, of which 362 (99%) were accepted by physicians.		-
1835	Leape	1999	prospective Before-after comparison	1	NR for the hospital but The study unit was a 17-bed medical ICU and the control unit was a 15-bed coronary care unit	medical ICU (control unit was coronary care unit)	Patients in the medical ICU had a range of acute and chronic medical illness other than primary cardiac disease, while those in the CCU were primarily cardiac patients. Each unit frequently admitted both categories of patients when the other unit was full	-	-	pADRs	study unit-phase 2	preventable ADE is an injury caused by an error in the use of a medication (eg, hypotension or hypoglycemia, changes in mental status, bleeding, or cardiac arrest)	No intervention	study unit-phase 2	9 month and one week postintervention. from February 1, 1993, through July 31, 1993 (baseline) and all admissions to the study unit (postintervention) and control unit from October 1, 1994, through July 7, 1995. The intervention began in May 1994.	-	-	control unit phase 1= 461	75	-	-	All adverse drug events #; Study Unit Phase (2) 10, Rate per 1000 patient-days 11.6 (8-15	# of PADE per study goup-phase	# of PADE-Study unit-phase (2) 3	proportion of preventable ADEs per 1000 patient days	Study unit; phase (2) 3.5 (1-5) PER 1000 PATIENT DAYS	PADEs per 1000 patientdays decreased in the study unit by 66% from phase 1 to phase 2 (10.4 [95% CI, 7-14] to 3.5 [95% CI, 1-5]; P,.001).	-	-	The pharmacist made 366 recommendations related to drug ordering, of which 362 (99%) were accepted by physicians.		-
1835	Leape	1999	prospective Before-after comparison	1	NR for the hospital but The study unit was a 17-bed medical ICU and the control unit was a 15-bed coronary care unit	medical ICU (control unit was coronary care unit)	Patients in the medical ICU had a range of acute and chronic medical illness other than primary cardiac disease, while those in the CCU were primarily cardiac patients. Each unit frequently admitted both categories of patients when the other unit was full	-	-	pADRs	control unit-phase2	preventable ADE is an injury caused by an error in the use of a medication (eg, hypotension or hypoglycemia, changes in mental status, bleeding, or cardiac arrest)	pharmacist participation on medical rounds in the ICU (on the rate of preventable adverse drug events (ADEs) caused by ordering errors).	control unit-phase two	9 month and one week postintervention. from February 1, 1993, through July 31, 1993 (baseline) and all admissions to the study unit (postintervention) and control unit from October 1, 1994, through July 7, 1995. The intervention began in May 1994.	-	-	control unit phase 2= 644	75	-	-	All adverse drug events #; control Unit Phase (2) 30, Rate per 1000 patient-days 46.6 (38-55)	# of PADE per study goup-phase	# of PADE- control unit-phase( 2) 11	proportion of preventable ADEs per 1000 patient days	control unit; phase (2) 12.4 (8-17) PER 1000 PATIENT DAYS	In the control unit, the rate of PADEs per 1000 patientdays was essentially unchanged during phase one and two: 10.9 (95% CI, 6-16) and 12.4 (95% CI, 8-17) per 1000 patient-days	-	-	The pharmacist made 366 recommendations related to drug ordering, of which 362 (99%) were accepted by physicians.		-
230	Kucukarslan	2003	single-blind, standard care–controlled study	1	-	-	-	-	56.49 (SD = 19.6)	pADRs	Per group-per period			Control	-	-	-	339	79	# of medications per patient,mean (SD) 14.95 (7.67	-		per 1000 hospital days	26.5	n (%) of pADRs	9 (10%)	-	-	-	-	-
252	Sangtawesin	2003	prospective cohort	1	NR	Queen Sirikit National Institute of Child Health	NR	-	NR- pediatrics	pADRs	All patients no subgrouping	errors that reached the patients	No intervention	-	-	32105	-	-	-	-	322		n of actual errors (%)	75	-	-	-	1 case of permenant brian damage, no death; NR for remaining 74 incidents of errors that reached the patients
511	Menendez	2012	Analytical and descriptive study pre---post CPOE implementation	1	200-bed	Not specified-can be assumed "Hospital wide"	NR	-	NR	Moderate to serious ME (Category E-I NCC MERP )	postintervention	Moderate to serious ME (Category E-I NCC MERP ) [Note: there was not any direct definition of PADR]	implementation of computerized provider order entry systems (CPOE)	preintervention and postintervention: this row represent postintervention data.	A six year period, the former period (2004-2006) with a hand-writing system and the latter period (2007-2009) with the clinical electronic record (CER)	-	Total 2,163,122 doses of dispensing drugs	-	Total: 18,348 inpatients, a total of 1553 of patients with at least a medication error (n = 1887 errors )	-	post-intervention 1197	-	# with Moderate to serious MEevents	post-intervention 11	Moderate to serious ME (Category E-I NCC MERP )/ total number of ME	post-intervention 1%	RR= 0.10, CI 99% 0.20-0.05.	NR	NR-the most frequent errors were produced in the following groups: antihistamines (17.5), antibiotics (15.3) and hypolipidemics (13.9)	comparison of moderate-serious errors (E-I) rate between pre and post intervention: 10.09 times less frequent) (RR 0.10, CI99% 0.20-0.05). By discharges, 4.86 times less frequent (RR 0.21, CI99% 0.46-0.09) P value 0.00 and by dispensing doses, 5.18 times less frequent (RR 0.19, CI99% 0.43-0.09) P value 0.002. By type of error: drug omission preintervention 16 postintervention 1 (46.8 times less f…	By severity, there were 0.19 severe errors (H---I), the majority of them were submitted in the morning shift (76.5%), the largest single category of type of error was dose/drug omission (41.5%), the main causes of error were human factors (57.6%), the contributory factors according to Ruiz Jarabo: individual (25.8%) and by IR2: work team (28.2%), and the route of administration: oral administrati…	-
511	Menendez	2012	Analytical and descriptive study pre---post CPOE implementation	1	200-bed	Not specified-can be assumed "Hospital wide"	NR	-	NR	Moderate to serious ME (Category E-I NCC MERP )	postintervention	Moderate to serious ME (Category E-I NCC MERP ) [Note: there was not any direct definition of PADR]	implementation of computerized provider order entry systems (CPOE)	preintervention and postintervention: this row represent postintervention data.	A six year period, the former period (2004-2006) with a hand-writing system and the latter period (2007-2009) with the clinical electronic record (CER)	-	Total 2,163,122 doses of dispensing drugs	-	Total: 18,348 inpatients, a total of 1553 of patients with at least a medication error (n = 1887 errors )	-	post-intervention 1197	-	Errors per discharges RR (CI99%) of error	total 11,347, Without serious errors 11,336, with serious errors 11. RR (CI99%) of error 0.21 (0.46-0.09), P= 0.00	Errors per dispensing dose RR (CI99%) of error:	total 1,370,002, Without serious errors 1,369,991, with serious errors 11. RR (CI99%) of error 0.19 (0.43-0.09), P= 0.002	RR (CI99%) of error: related to result 1 : 0.21 (0.46-0.09), related to result 2: 0.19 (0.43-0.09)	NR	NR-the most frequent errors were produced in the following groups: antihistamines (17.5), antibiotics (15.3) and hypolipidemics (13.9)	comparison of moderate-serious errors (E-I) rate between pre and post intervention: 10.09 times less frequent) (RR 0.10, CI99% 0.20-0.05). By discharges, 4.86 times less frequent (RR 0.21, CI99% 0.46-0.09) P value 0.00 and by dispensing doses, 5.18 times less frequent (RR 0.19, CI99% 0.43-0.09) P value 0.002. By type of error: drug omission preintervention 16 postintervention 1 (46.8 times less f…	By severity, there were 0.19 severe errors (H---I), the majority of them were submitted in the morning shift (76.5%), the largest single category of type of error was dose/drug omission (41.5%), the main causes of error were human factors (57.6%), the contributory factors according to Ruiz Jarabo: individual (25.8%) and by IR2: work team (28.2%), and the route of administration: oral administrati…	-
833	Mullett	2001	Prospective pre-post study	1	232	26-bed PICU	-	Pediatric	Pre-int: 6.2 y (SEM±0.302); Int: 5.3 y (SEM±0.244). Relevent note; Patients younger than 6 month old were excluded	pADRs	NA- preintervention and during inrervention	-	Pediatric antiinfectives decision support tool	preintervention and during inrervention	12 months (6-months pre-intervention, 6-month intervention)	-	-	-	Total 1758 patients, during intervention 949 patients, preintervention 809.	-	-	119 during 12 months study period, with 24 of those secondary to antiinfectives. Twelve events were recorded in each of the 2 study periods.	n of actual errors	In each group, only 1 of the 12 potentially was preventable	-	-	-	There were two allergic sensitivities, no others reported.	NR	A breakdown of the reactions into the categories of mild (requiring no therapy change), moderate (requiring a change in therapy), and severe (potentially life-threatening) found no significant difference.	The rate of pharmacy interventions for erroneous drug doses declined by 59%. The rate of antiinfective subtherapeutic patient days decreased by 36%, and the rate of excessive-dose days declined by 28%. The number of orders placed per antiinfective course decreased 11.5%, and the robust estimate of the antiinfective costs per patient decreased 9%. The type of antiinfectives ordered and the number …	-
1255	Morimoto	2011	Prospective cohort	3	The total number of beds among the three hospitals was 2,224	seven medical and eight surgical wards and three intensive care units	NR	-	adult patients aged ≥15 years (<65 years old 1304 and ≥65 years old 2155)	non-intercepted potential ADEs.	NA	ADEs with medication errors was considerd as preventable ADEs, and those without medication errors as non-preventable ADEs.	No intervention or specific program	All study population during study period	6-month period from January through June 2004	3,459 admissions	-	59,383 patient-days	3,459 admissions	Thirty four (33 pt) of 514 ME were "no risk of harm medication error"	514 (433 patients)	1010 (736 patients)	Incidence of non-intercepted potential ADEs per 1,000 patient-days.	4.1 per 1,000 patient-days, respectively.	-	-	[95%CI 3.5-4.6]	NR	Antihypertensives, NSAIDs, and electrolytes were the most frequent drug classes involved in non-intercepted potential ADEs	Stages of Primary Errors Associated with non-intercepted Potential Adverse Drug Events: Ordering n (%) 182 (76), Transcription n (%) 2 (0.8), Dispensing n (%) 2 (0.8), Administration n (%) 49 (20), Monitoring n (%) 6 (2).	The incidence of intercepted and non-intercepted potential ADEs were 1.7 [95%CI 1.3-2.0] and 4.1 [95%CI 3.5-4.6] per 1,000 patient-days, respectively	-
517	Morimoto	2011	Prospective cohort	3	The total number of beds among the three hospitals was 2,224	seven medical and eight surgical wards and three intensive care units	NR	-	adult patients aged ≥15 years (<65 years old 1304 and ≥65 years old 2155)	PADE	NA	ADEs with medication errors was considerd as preventable ADEs, and those without medication errors as non-preventable ADEs.	No intervention or specific program	All study population during study period	6-month period from January through June 2004	3,459 admissions	-	59,383 patient-days	3,459 admissions	Thirty four (33 pt) of 514 ME were "no risk of harm medication error"	514 (433 patients)	1010 (736 patients)	# of PADE and percentage of ADE were preventable	141 (14% of ADEs were considered preventable. The incidence)	Incidence per 1,000 patient-days	2.4 per 1000 pt-days	[95%CI 2.0-2.8]	NR	Sedatives, NSAIDs, and electrolytes were the most frequent drug classes involved in preventable ADEs	Stages of Primary Errors Associated with PADE: Ordering n (%) 49 (35), Transcription n (%) 0, Dispensing n (%) 0, Administration n (%) 15 (11), Monitoring n (%) 77 (55). 514 medication errors among 433 patients (incidence: 8.7 [95%CI 7.9-9.4] per 1,000 patientdays) and a crude rate of 14.9 [95%CI 13.7-16.0] per 100 admissions. 339 of ME had potential to cause harm. The incidence of potential ADEs…	The incidence of preventable ADEs and nonpreventable ADEs were 2.4 [95%CI 2.0-2.8] and 14.6 [95%CI 13.7-15.6] per 1,000 patient-days, respectively. Thus, 14% of ADEs were considered preventable. The incidence of potential ADEs was thus 5.7 [95%CI 5.1-6.3] per 1,000 patient-days.	-
517	Morimoto	2011	Prospective cohort	3	The total number of beds among the three hospitals was 2,224	seven medical and eight surgical wards and three intensive care units	NR	-	adult patients aged ≥15 years (<65 years old 1304 and ≥65 years old 2155)	non-intercepted potential ADEs.	NA	ADEs with medication errors was considerd as preventable ADEs, and those without medication errors as non-preventable ADEs.	No intervention or specific program	All study population during study period	6-month period from January through June 2004	3,459 admissions	-	59,383 patient-days	3,459 admissions	Thirty four (33 pt) of 514 ME were "no risk of harm medication error"	514 (433 patients)	1010 (736 patients)	Incidence of non-intercepted potential ADEs per 1,000 patient-days.	4.1 per 1,000 patient-days, respectively.	-	-	[95%CI 3.5-4.6]	NR	Antihypertensives, NSAIDs, and electrolytes were the most frequent drug classes involved in non-intercepted potential ADEs	Stages of Primary Errors Associated with non-intercepted Potential Adverse Drug Events: Ordering n (%) 182 (76), Transcription n (%) 2 (0.8), Dispensing n (%) 2 (0.8), Administration n (%) 49 (20), Monitoring n (%) 6 (2).	The incidence of intercepted and non-intercepted potential ADEs were 1.7 [95%CI 1.3-2.0] and 4.1 [95%CI 3.5-4.6] per 1,000 patient-days, respectively	-
2850	Bates	1999	prospective Before-after comparison	1	approximately 700 beds	three medical units (two general care medical units and one medical intensive care unit)	NR	-	NR	pADRs	Baseline	Preventability was classified using the categories of definitely preventable, probably preventable, probably not preventable, and definitely not preventable, and in the analysis this four-point scale was collapsed into preventable and not preventable. Reliability for judgments made using this approach for preventability kappa was 0.92.	no intervention	Baseline	over four and a half years (Data were collected in four separate time periods, all seven to ten weeks long). baseline, 51 days, Oct–Nov 1992.	379	10070	1704	-	Medication orders/patient-days: 5.91	-	# of PADRs 5	PADR/1000 pt days	2.9	Percentage based on severity	PADRs Based On Severity: Life-threatening 1(20%) , Serious 4 (80%), Significant 0.	-	For example, in the baseline period there were ten allergy errors, but only two in the following three periods combined (P < 0.0001).	NR-in the first period one of the intervention was A simple system was in place to detect drug-allergy interactions for the drug families to which patients are most commonly allergic (e.g., penicillins and sulfa drugs). period 3, rules for the use of potassium chloride were significantly revised	-	The non-intercepted serious medication error rate (the combination of preventable ADEs and non-intercepted potential ADEs) fell over the four periods, from 7.6 per 1,000 patient-days in the baseline period to 7.3 per 1,000 patient-days in period 1 and to 1.7 and 1.1 in periods 2 and 3, respectively (Figure 1, P = 0.0003). The rate of preventable ADEs was highest in period 1, at 5.7 events per 1,0…
833	MORRISS	2009	prospective, observational, cohort study	1	36 bed NICU	NICU	-	Neonates	Mean gestational age 34.5 (SD 4.8) weeks	Potential ADEs	No BCMA system in comparison to BCMA system	A medication error that could have harmed a patient but did not because it was intercepted or the subject was lucky is a potential ADE	Barcode Medication Administration System	All study population during study period	50 weeks total (19 weeks without BCMA systems, 4 weeks for installation and training for one-half of the unit, 9 week study period, 4 weeks interval, 3 week study period, ? Weeks for implementation in the rest of the unit, 19 weeks study period)	# of study subject: No BCMA system (n 475), BCMA system (n 483)	Total doses of medication administered were 92 398.	-	958 study subjects and 865 unique patients	-	No BCMA system 3204, BCMA system 3690	Potential ADEs: No BCMA system 694, BCMA system 202	(n/1000 doses)	No BCMA system 15.1, BCMA system 4.4	(n/subject/d)	No BCMA system 0.11 (0.47), BCMA system 0.033 (0.20)	median (IQR) (n/subject/d): No BCMA system 0 (0-0) BCMA system 0 (0-0) p: < .001	NR	NR	Medication errors (n/1000 doses): No BCMA system 69.5, BCMA system 79.7. Medication errors (n/subject/d): No BCMA system 0.53 (0.98), BCMA system 0.60 (0.99). Medication errors median (IQR) (n/subject/d): No BCMA system 0 (0-1), BCMA system 0 (0-1), P: .001	A total of 92 398 medication doses were administered to 958 subjects. The generalized estimating equation method yielded a relative risk of preventable ADE when the system was implemented of 0.53 (95% confidence limits 0.29 to 0.91, P .04), adjusted for log10 doses of medication/subject/day, a significant predictive covariate (P < .001), as well as for birth weight, sex, Caucasian race, birth coh…	-
833	MORRISS	2009	prospective, observational, cohort study	1	36 bed NICU	NICU	-	Neonates	Mean gestational age 34.5 (SD 4.8) weeks	targeted, preventable ADE due to Omitted dose	No BCMA system in comparison to BCMA system	An ADE that is expected to be prevented by a BCMA system is a targeted, preventable ADE	Barcode Medication Administration System	n and % of cause specific pADEs	50 weeks total (19 weeks without BCMA systems, 4 weeks for installation and training for one-half of the unit, 9 week study period, 4 weeks interval, 3 week study period, ? Weeks for implementation in the rest of the unit, 19 weeks study period)	# of study subject: No BCMA system (n 475), BCMA system (n 483)	Total doses of medication administered were 92 398.	-	958 study subjects and 865 unique patients	-	No BCMA system 3204, BCMA system 3691	Unadjusted targeted, preventable ADE: No BCMA system 39, BCMA system 20	# of cause specific PADR( %)	No BCMA system 14 (35.9), BCMA system 1 (5)	-	-	-	NR	NR	Medication errors (n/1000 doses): No BCMA system 69.5, BCMA system 79.7. Medication errors (n/subject/d): No BCMA system 0.53 (0.98), BCMA system 0.60 (0.99). Medication errors median (IQR) (n/subject/d): No BCMA system 0 (0-1), BCMA system 0 (0-1), P: .001	A total of 92 398 medication doses were administered to 958 subjects. The generalized estimating equation method yielded a relative risk of preventable ADE when the system was implemented of 0.53 (95% confidence limits 0.29 to 0.91, P .04), adjusted for log10 doses of medication/subject/day, a significant predictive covariate (P < .001), as well as for birth weight, sex, Caucasian race, birth coh…	-
833	MORRISS	2009	prospective, observational, cohort study	1	36 bed NICU	NICU	-	Neonates	Mean gestational age 34.5 (SD 4.8) weeks	targeted, preventable ADE due to Wrong dose ordered	No BCMA system in comparison to BCMA system	An ADE that is expected to be prevented by a BCMA system is a targeted, preventable ADE	Barcode Medication Administration System	n and % of cause specific pADEs	50 weeks total (19 weeks without BCMA systems, 4 weeks for installation and training for one-half of the unit, 9 week study period, 4 weeks interval, 3 week study period, ? Weeks for implementation in the rest of the unit, 19 weeks study period)	# of study subject: No BCMA system (n 475), BCMA system (n 483)	Total doses of medication administered were 92 398.	-	958 study subjects and 865 unique patients	-	No BCMA system 3204, BCMA system 3692	Unadjusted targeted, preventable ADE: No BCMA system 39, BCMA system 21	# of cause specific PADR( %)	No BCMA system 1 (2.6), BCMA system 0	-	-	-	NR	NR	Medication errors (n/1000 doses): No BCMA system 69.5, BCMA system 79.7. Medication errors (n/subject/d): No BCMA system 0.53 (0.98), BCMA system 0.60 (0.99). Medication errors median (IQR) (n/subject/d): No BCMA system 0 (0-1), BCMA system 0 (0-1), P: .001	A total of 92 398 medication doses were administered to 958 subjects. The generalized estimating equation method yielded a relative risk of preventable ADE when the system was implemented of 0.53 (95% confidence limits 0.29 to 0.91, P .04), adjusted for log10 doses of medication/subject/day, a significant predictive covariate (P < .001), as well as for birth weight, sex, Caucasian race, birth coh…	-
833	MORRISS	2009	prospective, observational, cohort study	1	36 bed NICU	NICU	-	Neonates	Mean gestational age 34.5 (SD 4.8) weeks	targeted, preventable ADE due to Wrong dose given	No BCMA system in comparison to BCMA system	An ADE that is expected to be prevented by a BCMA system is a targeted, preventable ADE	Barcode Medication Administration System	n and % of cause specific pADEs	50 weeks total (19 weeks without BCMA systems, 4 weeks for installation and training for one-half of the unit, 9 week study period, 4 weeks interval, 3 week study period, ? Weeks for implementation in the rest of the unit, 19 weeks study period)	# of study subject: No BCMA system (n 475), BCMA system (n 483)	Total doses of medication administered were 92 398.	-	958 study subjects and 865 unique patients	-	No BCMA system 3204, BCMA system 3693	Unadjusted targeted, preventable ADE: No BCMA system 39, BCMA system 22	# of cause specific PADR( %)	No BCMA system 2 (5.1), BCMA system 1 (5)	-	-	-	NR	NR	Medication errors (n/1000 doses): No BCMA system 69.5, BCMA system 79.7. Medication errors (n/subject/d): No BCMA system 0.53 (0.98), BCMA system 0.60 (0.99). Medication errors median (IQR) (n/subject/d): No BCMA system 0 (0-1), BCMA system 0 (0-1), P: .001	A total of 92 398 medication doses were administered to 958 subjects. The generalized estimating equation method yielded a relative risk of preventable ADE when the system was implemented of 0.53 (95% confidence limits 0.29 to 0.91, P .04), adjusted for log10 doses of medication/subject/day, a significant predictive covariate (P < .001), as well as for birth weight, sex, Caucasian race, birth coh…	-
833	MORRISS	2009	prospective, observational, cohort study	1	36 bed NICU	NICU	-	Neonates	Mean gestational age 34.5 (SD 4.8) weeks	targeted, preventable ADE due to Unordered drug	No BCMA system in comparison to BCMA system	An ADE that is expected to be prevented by a BCMA system is a targeted, preventable ADE	Barcode Medication Administration System	n and % of cause specific pADEs	50 weeks total (19 weeks without BCMA systems, 4 weeks for installation and training for one-half of the unit, 9 week study period, 4 weeks interval, 3 week study period, ? Weeks for implementation in the rest of the unit, 19 weeks study period)	# of study subject: No BCMA system (n 475), BCMA system (n 483)	Total doses of medication administered were 92 398.	-	958 study subjects and 865 unique patients	-	No BCMA system 3204, BCMA system 3694	Unadjusted targeted, preventable ADE: No BCMA system 39, BCMA system 23	# of cause specific PADR( %)	No BCMA system 1 (2.6), BCMA system 0	-	-	-	NR	NR	Medication errors (n/1000 doses): No BCMA system 69.5, BCMA system 79.7. Medication errors (n/subject/d): No BCMA system 0.53 (0.98), BCMA system 0.60 (0.99). Medication errors median (IQR) (n/subject/d): No BCMA system 0 (0-1), BCMA system 0 (0-1), P: .001	A total of 92 398 medication doses were administered to 958 subjects. The generalized estimating equation method yielded a relative risk of preventable ADE when the system was implemented of 0.53 (95% confidence limits 0.29 to 0.91, P .04), adjusted for log10 doses of medication/subject/day, a significant predictive covariate (P < .001), as well as for birth weight, sex, Caucasian race, birth coh…	-
833	MORRISS	2009	prospective, observational, cohort study	1	36 bed NICU	NICU	-	Neonates	Mean gestational age 34.5 (SD 4.8) weeks	targeted, preventable ADE due to Wrong time	No BCMA system in comparison to BCMA system	An ADE that is expected to be prevented by a BCMA system is a targeted, preventable ADE	Barcode Medication Administration System	n and % of cause specific pADEs	50 weeks total (19 weeks without BCMA systems, 4 weeks for installation and training for one-half of the unit, 9 week study period, 4 weeks interval, 3 week study period, ? Weeks for implementation in the rest of the unit, 19 weeks study period)	# of study subject: No BCMA system (n 475), BCMA system (n 483)	Total doses of medication administered were 92 398.	-	958 study subjects and 865 unique patients	-	No BCMA system 3204, BCMA system 3695	Unadjusted targeted, preventable ADE: No BCMA system 39, BCMA system 24	# of cause specific PADR( %)	No BCMA system 12 (30.8), BCMA system 9 (45)	-	-	-	NR	NR	Medication errors (n/1000 doses): No BCMA system 69.5, BCMA system 79.7. Medication errors (n/subject/d): No BCMA system 0.53 (0.98), BCMA system 0.60 (0.99). Medication errors median (IQR) (n/subject/d): No BCMA system 0 (0-1), BCMA system 0 (0-1), P: .001	A total of 92 398 medication doses were administered to 958 subjects. The generalized estimating equation method yielded a relative risk of preventable ADE when the system was implemented of 0.53 (95% confidence limits 0.29 to 0.91, P .04), adjusted for log10 doses of medication/subject/day, a significant predictive covariate (P < .001), as well as for birth weight, sex, Caucasian race, birth coh…	-
833	MORRISS	2009	prospective, observational, cohort study	1	36 bed NICU	NICU	-	Neonates	Mean gestational age 34.5 (SD 4.8) weeks	targeted, preventable ADE due to Wrong administration rate	No BCMA system in comparison to BCMA system	An ADE that is expected to be prevented by a BCMA system is a targeted, preventable ADE	Barcode Medication Administration System	n and % of cause specific pADEs	50 weeks total (19 weeks without BCMA systems, 4 weeks for installation and training for one-half of the unit, 9 week study period, 4 weeks interval, 3 week study period, ? Weeks for implementation in the rest of the unit, 19 weeks study period)	# of study subject: No BCMA system (n 475), BCMA system (n 483)	Total doses of medication administered were 92 398.	-	958 study subjects and 865 unique patients	-	No BCMA system 3204, BCMA system 3696	Unadjusted targeted, preventable ADE: No BCMA system 39, BCMA system 25	# of cause specific PADR( %)	No BCMA system 3 (7.7), BCMA system 0	-	-	-	NR	NR	Medication errors (n/1000 doses): No BCMA system 69.5, BCMA system 79.7. Medication errors (n/subject/d): No BCMA system 0.53 (0.98), BCMA system 0.60 (0.99). Medication errors median (IQR) (n/subject/d): No BCMA system 0 (0-1), BCMA system 0 (0-1), P: .001	A total of 92 398 medication doses were administered to 958 subjects. The generalized estimating equation method yielded a relative risk of preventable ADE when the system was implemented of 0.53 (95% confidence limits 0.29 to 0.91, P .04), adjusted for log10 doses of medication/subject/day, a significant predictive covariate (P < .001), as well as for birth weight, sex, Caucasian race, birth coh…	-
833	MORRISS	2009	prospective, observational, cohort study	1	36 bed NICU	NICU	-	Neonates	Mean gestational age 34.5 (SD 4.8) weeks	targeted, preventable ADE due to Faulty administration technique	No BCMA system in comparison to BCMA system	An ADE that is expected to be prevented by a BCMA system is a targeted, preventable ADE	Barcode Medication Administration System	n and % of cause specific pADEs	50 weeks total (19 weeks without BCMA systems, 4 weeks for installation and training for one-half of the unit, 9 week study period, 4 weeks interval, 3 week study period, ? Weeks for implementation in the rest of the unit, 19 weeks study period)	# of study subject: No BCMA system (n 475), BCMA system (n 483)	Total doses of medication administered were 92 398.	-	958 study subjects and 865 unique patients	-	No BCMA system 3204, BCMA system 3697	Unadjusted targeted, preventable ADE: No BCMA system 39, BCMA system 26	# of cause specific PADR( %)	No BCMA system 1 (2.6), BCMA system 1 (5)	-	-	-	NR	NR	Medication errors (n/1000 doses): No BCMA system 69.5, BCMA system 79.7. Medication errors (n/subject/d): No BCMA system 0.53 (0.98), BCMA system 0.60 (0.99). Medication errors median (IQR) (n/subject/d): No BCMA system 0 (0-1), BCMA system 0 (0-1), P: .001	A total of 92 398 medication doses were administered to 958 subjects. The generalized estimating equation method yielded a relative risk of preventable ADE when the system was implemented of 0.53 (95% confidence limits 0.29 to 0.91, P .04), adjusted for log10 doses of medication/subject/day, a significant predictive covariate (P < .001), as well as for birth weight, sex, Caucasian race, birth coh…	-
833	MORRISS	2009	prospective, observational, cohort study	1	36 bed NICU	NICU	-	Neonates	Mean gestational age 34.5 (SD 4.8) weeks	targeted, preventable ADE due to Reconciliation error	No BCMA system in comparison to BCMA system	An ADE that is expected to be prevented by a BCMA system is a targeted, preventable ADE	Barcode Medication Administration System	n and % of cause specific pADEs	50 weeks total (19 weeks without BCMA systems, 4 weeks for installation and training for one-half of the unit, 9 week study period, 4 weeks interval, 3 week study period, ? Weeks for implementation in the rest of the unit, 19 weeks study period)	# of study subject: No BCMA system (n 475), BCMA system (n 483)	Total doses of medication administered were 92 398.	-	958 study subjects and 865 unique patients	-	No BCMA system 3204, BCMA system 3699	Unadjusted targeted, preventable ADE: No BCMA system 39, BCMA system 28	# of cause specific PADR( %)	No BCMA system 0, BCMA system 1 (5)	-	-	-	NR	NR	Medication errors (n/1000 doses): No BCMA system 69.5, BCMA system 79.7. Medication errors (n/subject/d): No BCMA system 0.53 (0.98), BCMA system 0.60 (0.99). Medication errors median (IQR) (n/subject/d): No BCMA system 0 (0-1), BCMA system 0 (0-1), P: .001	A total of 92 398 medication doses were administered to 958 subjects. The generalized estimating equation method yielded a relative risk of preventable ADE when the system was implemented of 0.53 (95% confidence limits 0.29 to 0.91, P .04), adjusted for log10 doses of medication/subject/day, a significant predictive covariate (P < .001), as well as for birth weight, sex, Caucasian race, birth coh…	-
833	MORRISS	2009	prospective, observational, cohort study	1	36 bed NICU	NICU	-	Neonates	Mean gestational age 34.5 (SD 4.8) weeks	targeted, preventable ADE due to Transcription error	No BCMA system in comparison to BCMA system	An ADE that is expected to be prevented by a BCMA system is a targeted, preventable ADE	Barcode Medication Administration System	n and % of cause specific pADEs	50 weeks total (19 weeks without BCMA systems, 4 weeks for installation and training for one-half of the unit, 9 week study period, 4 weeks interval, 3 week study period, ? Weeks for implementation in the rest of the unit, 19 weeks study period)	# of study subject: No BCMA system (n 475), BCMA system (n 483)	Total doses of medication administered were 92 398.	-	958 study subjects and 865 unique patients	-	No BCMA system 3204, BCMA system 3700	Unadjusted targeted, preventable ADE: No BCMA system 39, BCMA system 29	# of cause specific PADR( %)	No BCMA system 0, BCMA system 2 (10)	-	-	-	NR	NR	Medication errors (n/1000 doses): No BCMA system 69.5, BCMA system 79.7. Medication errors (n/subject/d): No BCMA system 0.53 (0.98), BCMA system 0.60 (0.99). Medication errors median (IQR) (n/subject/d): No BCMA system 0 (0-1), BCMA system 0 (0-1), P: .001	A total of 92 398 medication doses were administered to 958 subjects. The generalized estimating equation method yielded a relative risk of preventable ADE when the system was implemented of 0.53 (95% confidence limits 0.29 to 0.91, P .04), adjusted for log10 doses of medication/subject/day, a significant predictive covariate (P < .001), as well as for birth weight, sex, Caucasian race, birth coh…	-
833	MORRISS	2009	prospective, observational, cohort study	1	36 bed NICU	NICU	-	Neonates	Mean gestational age 34.5 (SD 4.8) weeks	targeted, preventable ADE due to Duplication order	No BCMA system in comparison to BCMA system	An ADE that is expected to be prevented by a BCMA system is a targeted, preventable ADE	Barcode Medication Administration System	n and % of cause specific pADEs	50 weeks total (19 weeks without BCMA systems, 4 weeks for installation and training for one-half of the unit, 9 week study period, 4 weeks interval, 3 week study period, ? Weeks for implementation in the rest of the unit, 19 weeks study period)	# of study subject: No BCMA system (n 475), BCMA system (n 483)	Total doses of medication administered were 92 398.	-	958 study subjects and 865 unique patients	-	No BCMA system 3204, BCMA system 3701	Unadjusted targeted, preventable ADE: No BCMA system 39, BCMA system 30	# of cause specific PADR( %)	No BCMA system 1 (2.6), BCMA system 0	-	-	-	NR	NR	Medication errors (n/1000 doses): No BCMA system 69.5, BCMA system 79.7. Medication errors (n/subject/d): No BCMA system 0.53 (0.98), BCMA system 0.60 (0.99). Medication errors median (IQR) (n/subject/d): No BCMA system 0 (0-1), BCMA system 0 (0-1), P: .001	A total of 92 398 medication doses were administered to 958 subjects. The generalized estimating equation method yielded a relative risk of preventable ADE when the system was implemented of 0.53 (95% confidence limits 0.29 to 0.91, P .04), adjusted for log10 doses of medication/subject/day, a significant predictive covariate (P < .001), as well as for birth weight, sex, Caucasian race, birth coh…	-
833	MORRISS	2009	prospective, observational, cohort study	1	36 bed NICU	NICU	-	Neonates	Mean gestational age 34.5 (SD 4.8) weeks	targeted, preventable ADE due to Other error (There were no wrong dosage form, wrong dose preparation errors, wrong route, deteriorated drug, extra dose, clerical error, no-indication-for-drug-order, missed immunization nor inappropriate monitor response errors)	No BCMA system in comparison to BCMA system	An ADE that is expected to be prevented by a BCMA system is a targeted, preventable ADE	Barcode Medication Administration System	n and % of cause specific pADEs	50 weeks total (19 weeks without BCMA systems, 4 weeks for installation and training for one-half of the unit, 9 week study period, 4 weeks interval, 3 week study period, ? Weeks for implementation in the rest of the unit, 19 weeks study period)	# of study subject: No BCMA system (n 475), BCMA system (n 483)	Total doses of medication administered were 92 398.	-	958 study subjects and 865 unique patients	-	No BCMA system 3204, BCMA system 3700	Unadjusted targeted, preventable ADE: No BCMA system 39, BCMA system 29	# of cause specific PADR( %)	No BCMA system 4 (10.3), BCMA system 5 (25)	-	-	-	NR	NR	Medication errors (n/1000 doses): No BCMA system 69.5, BCMA system 79.7. Medication errors (n/subject/d): No BCMA system 0.53 (0.98), BCMA system 0.60 (0.99). Medication errors median (IQR) (n/subject/d): No BCMA system 0 (0-1), BCMA system 0 (0-1), P: .001	A total of 92 398 medication doses were administered to 958 subjects. The generalized estimating equation method yielded a relative risk of preventable ADE when the system was implemented of 0.53 (95% confidence limits 0.29 to 0.91, P .04), adjusted for log10 doses of medication/subject/day, a significant predictive covariate (P < .001), as well as for birth weight, sex, Caucasian race, birth coh…	-
1981	Gholami	1999	Prospective cohort	1	1200	2 internal medicine	renal dysfunction: Preventable Reactions12 (20.0) Nonpreventable Reactions 6 (14.3), liver dysfunction: Preventable Reactions 2 (3.3) Nonpreventable Reactions 1 (2.4), gastrointestinal diseases: Preventable Reactions 3 (5.0) Nonpreventable Reactions 2 (4.8)	-	from 10 to >86 ys	pADRs	NA- all patients during study period	The preventability of ADRs was determined by criteria adapted from Schumock and Thornton	no intervention	-	4 moths (from March to December 1996)	-	-	-	370	-	-	102 ADRs (in 62 patients)	proportion of pADR events (n of events)/total ADR	58.8% , (60 pADRs)	-	-	-	-	NR	Study results- other: The severity of 9.8% of the ADRs was identified as mild, 86.3% as moderate, 1% as severe, and 2.9% as lethal. The length of hospitalization increased with the severity of the ADRs. Preventable ADRs were more severe than those that were nonpreventable. In addition, the incidence of preventable ADRs increased with the patients’ age and caused longer hospitalization than did no…	Approximately 16.8% (n = 62) of the 370 patients who were included in this study had at least one ADR. One hundred two ADRs were reported during this study. Approximately 58.8% of the ADRs (60 reactions) were identified as preventable reactions and 96.1% as predictable reactions. Preventable ADRs were more severe than those that were nonpreventable. In addition, the incidence of preventable ADRs …	-
809	Leape	1999	prospective Before-after comparison	1	NR for the hospital but The study unit was a 17-bed medical ICU and the control unit was a 15-bed coronary care unit	medical ICU (control unit was coronary care unit)	Patients in the medical ICU had a range of acute and chronic medical illness other than primary cardiac disease, while those in the CCU were primarily cardiac patients. Each unit frequently admitted both categories of patients when the other unit was full	-	-	pADRs	study unit-phase 1	preventable ADE is an injury caused by an error in the use of a medication (eg, hypotension or hypoglycemia, changes in mental status, bleeding, or cardiac arrest)	No intervention	study unit-phase one	9 month and one week postintervention. from February 1, 1993, through July 31, 1993 (baseline) and all admissions to the study unit (postintervention) and control unit from October 1, 1994, through July 7, 1995. The intervention began in May 1994.	-	-	787	75	-	-	All adverse drug events #; Study Unit Phase (1) 35, Rate per 1000 patient-days 33.0 (27-39)	# PADE	11	preventable ADEs per 1000 patient days	10.4 (7-14)	PADEs per 1000 patientdays decreased in the study unit by 66% from phase 1 to phase 2 (10.4 [95% CI, 7-14] to 3.5 [95% CI, 1-5]; P,.001).	-	-	The pharmacist made 366 recommendations related to drug ordering, of which 362 (99%) were accepted by physicians.	?
809	Leape	1999	prospective Before-after comparison	1	NR for the hospital but The study unit was a 17-bed medical ICU and the control unit was a 15-bed coronary care unit	medical ICU (control unit was coronary care unit)	Patients in the medical ICU had a range of acute and chronic medical illness other than primary cardiac disease, while those in the CCU were primarily cardiac patients. Each unit frequently admitted both categories of patients when the other unit was full	-	-	pADRs	control unit-phase 1	preventable ADE is an injury caused by an error in the use of a medication (eg, hypotension or hypoglycemia, changes in mental status, bleeding, or cardiac arrest)	No intervention	study unit-phase 2	9 month and one week postintervention. from February 1, 1993, through July 31, 1993 (baseline) and all admissions to the study unit (postintervention) and control unit from October 1, 1994, through July 7, 1995. The intervention began in May 1994.	-	-	461	75	-	-	All adverse drug events #; Study Unit Phase (2) 10, Rate per 1000 patient-days 11.6 (8-15	# PADE	5	preventable ADEs per 1000 patient days	10.9 (6-16)	PADEs per 1000 patientdays decreased in the study unit by 66% from phase 1 to phase 2 (10.4 [95% CI, 7-14] to 3.5 [95% CI, 1-5]; P,.001).	-	-	The pharmacist made 366 recommendations related to drug ordering, of which 362 (99%) were accepted by physicians.
809	Leape	1999	prospective Before-after comparison	1	NR for the hospital but The study unit was a 17-bed medical ICU and the control unit was a 15-bed coronary care unit	medical ICU (control unit was coronary care unit)	Patients in the medical ICU had a range of acute and chronic medical illness other than primary cardiac disease, while those in the CCU were primarily cardiac patients. Each unit frequently admitted both categories of patients when the other unit was full	-	-	pADRs	control unit-phase2	preventable ADE is an injury caused by an error in the use of a medication (eg, hypotension or hypoglycemia, changes in mental status, bleeding, or cardiac arrest)	pharmacist participation on medical rounds in the ICU (on the rate of preventable adverse drug events (ADEs) caused by ordering errors).	control unit-phase two	9 month and one week postintervention. from February 1, 1993, through July 31, 1993 (baseline) and all admissions to the study unit (postintervention) and control unit from October 1, 1994, through July 7, 1995. The intervention began in May 1994.	-	-	644	75	-	-	All adverse drug events #; control Unit Phase (2) 30, Rate per 1000 patient-days 46.6 (38-55)	# PADE	8	preventable ADEs per 1000 patient days	12.4 (8-17)	In the control unit, the rate of PADEs per 1000 patientdays was essentially unchanged during phase one and two: 10.9 (95% CI, 6-16) and 12.4 (95% CI, 8-17) per 1000 patient-days	-	-	The pharmacist made 366 recommendations related to drug ordering, of which 362 (99%) were accepted by physicians.
2850	Bates	1998	prospective Before-after comparison	1	726-bed	For the comparison of phase 1 and 2: 6 (1 [MICU], 1 [SICU], 2 [Med Gen], and 2 [Surg Gen]), For comparison during phase 2: same units and 2 randomly selected additional units (1 Med Gen and 1 Surg Gen)	NR	-	phase 1 mean age 52.5, phase 2 mean age 53.2 (POE Only 55.3,POE + Team 51.2)	pADRs	Unpaired comparison between phase 1 and 2	preventable ADEs as those resulting from an error or having been preventable by any means currently available	Computerized Physician Order Entry and a Team Intervention	pre-post intervention	6 phase1 (from February through July 1993) + 9 phase 2 (October 1994 and July 1995) = total 15 months	Phase 1 included 2491 admissions, Phase 2 included 4220 admissions to 8 units (POE Only 2047, POE + Team 2173)	-	phase 1 ( 12 218), Phase 2 overall 24 539 (POE Only 11 235, POE + Team 13 304)	-	-	-		Rate/1000 Patient-Days	Phase 1 Rate; 55 (4.50), Phase 2 Rate; 102 (4.16), p= .26	-	-	-	-	as an example: analgesics, antibiotics, sedatives, antineoplastics, cardiovascular drugs, anticoagulants, antipsychotics, diabetic drugs, electrolytes, others	Severity: Phase 1; Life threatening No.(%) 8 (15) Rate/1000 Patient-Days 0.65, Phase 2; No.(%) 16 (16) Rate/1000 Patient-Days 0.65, Serious phase 1; No.(%)12 (22) Rate/1000 Patient-Days 0.98 Phase 2 No.(%) 48 (47) Rate/1000 Patient-Days 1.96, Significant: Phase 1; No.(%) 35 (64) Rate/1000 Patient-Days 2.86, Phase 2; No.(%) 38 (37) Rate/1000 Patient-Days 1.55	using a POE system prevented more than half of the serious medication errors.We noted a reduction in errors for all stages of the process. These results suggest that implementing evena modest POE system can result in important error reduction
1255	Bates	1995	Prospective cohort	2	726 beds-846 beds	five ICUs (three surgical and two medical), and six general care units (four medical and two surgical)	NR	-	NR	PADE {# of PADE (percentage), Crude Rate per 1000 Patient-Days}	NA	ADEs was condidered preventable if they were due to an error or were preventable by any means currently available	No intervention or specific program	All study population during study period	6-month period from February through July 1993,	4031 admissions	-	21412 patient-days	-	-	-	247 ADEs and 194 potential ADEs	# of PADE	70	Crude Rate per 1000 Patient-Days	3.2	(2.5-4.0)	example of ADR but not PADR: example is a patient who died of Stevens-Johnson syndrome secondary to a chemotherapeutic agent. a patient who received too much sedation and required intubation and transfer to the ICU.	Analgesics was also the leading drug class associated with preventable ADEs, with sedatives (10%) representing the next highest category. antibiotics caused only 9% of preventable ADEs vs 30% of nonpreventable ADEs (P<.005). Central nervous system depressants, including sedatives and antipsychotics in particular, were associated with preventable ADEs more often than nonpreventable ADEs.	Stages of Primary Errors Associated With PADR: Ordering, No. (%) 39 (56), Transcription No. (%) 4(6), Dispensing, No. (%) 3(4), Administration, No. (%) 24 (34).194 potential ADEs, of which 83 (43%) were intercepted before the drug was given. crude rates of ADEs were 11.5 per 1000 patient-days and 6.1 per 100 admissions. The adjusted rates per 100 admissions were 6.5 for ADEs and 5.5 for potential…	21412 patientdays included 4031 admissions to study units. We found 247 ADEs, of which 70 (28%) were preventable, and 194 potential ADEs, of which 83 (43%) were intercepted before the drug was given.	-
511	Van Doormal	2009	Prospective pre-post, Interrupted time-series design	2 (1 Medical Center and 1 teaching hospital)	1300-bed and 600-bed	4 medical wards; a general two medical wards (internal medicine and a gastroenterology/rheumatology ward) from one hospital and two medical wards (a geriatric and a general internal medicine ward) from the other hospital	-	not specified (can be assumed to be adult inpatients)	mean age (+/- 65 years); (mean =/- SD) preintervention 65.5 +/-19.2, postintervention 65.1 +/-19.1	PADE	postintervention	Categories E through I of the NCC MERP scheme are associated with the presence of a pADE. Based on the the Yale algorithm when the relationship was possible or probable, the ME was categorized as E, F, G, H, or I and was defined as a pADE.	CPOE/CDSS system only for ordering medication. (In both hospitals, different types of CPOE/CDSS systems were in use. The commercially available system used in the University Medical Center Groningen was Medicator® (iSOFT, Leiden, the Netherlands) and Theriak® in the other center.	pre and post intervention. (Note: in this row the postintervention data is presented)	Data collection took place during a 5-month pre-implementation period and during a 5-month post-implementation period. (In both hospitals, pre-implementation data were collected from Jul through Nov 2005 Post-implementation data collection for each ward started 8 weeks after CPOE was implemented). Time frame: Jul 2005-May 2008. (pre-implementation data were collected from Jul through Nov 2005 . I…	total 1195: Preintervention 592 Postintervention 604	Postintervention 5855 without error+1203 with error=7058	-	Postintervention 603	-	postintervention 1355	-	# of patients suffered at least from one PADE/ total patients admitted	post-intervention 44 (7.3%)	# of PADE	54	-	NR	NR	# of PADE based on type of error: Post intervention period; administrative errors 1, dosing error 29 theraputic errors 23 transcribing errors 1. Segmented regression analysis for pADEs per month: Y 0 (95% CI)(mean percentage at time=0) 28.42 (16.27; 40.57), β1 (95% CI) (baseline trend) -4.04 (-7.70; -0.38), β2 (95% CI) (immediate change) -0.42 (-15.52; 14.68), β3 (95% CI) (change in trend) 3.86 (…	Conclusion: it can be concluded that CPOE with basic CDSS decreased medication errors and thus possibly might contribute to a decreased risk of preventable harm. However, we were not able to confirm any effect on actual patient harm. Implementing a CPOE with basic CDSS is simply not enough to prevent pADEs in a general internal medicine/ geriatric setting. More effort is needed, such as more adva…	-
574	Walsh	2008	ITS	Boston Medical Center	4 PICU beds, 15 NICU beds, and 40 surgical and medical pediatric ward beds		The most common dx: asthma, bronchoilitis, sickle cell disease, pneumonia, hypovolemia, and single live newborn (NICU admission).	median LOS=3 days	Pediatric (median age 4 yr)	pADRs	All patients no subgrouping	Overall rate of pADRs defined as ADE caused by ME	CPOE + wrong dose alert compared with pre CPOE (not specified but assuming it was hand written orders)	Overall (pre+post COPE)	16 months 2001-2003 [7 mo pre (Sep 2001- Mar 2002) + 9 mo post (Sep 2002-May 2003)]	627	12672	3234	-	-	156 (48.2/1000 pt-yrs)		Rate/1000 pt-d	7.1	-	-	Pre-Post IRR 0.83 (0.37, 1.87)	13 patients were injured	reported only for post CPOE
1981	Pearson	1994	Prospective observational	1	500	multidisiplinary	NR	-	age ranges categorically reported for those with pADRs and for those non-pADRs: majority were 20-74 years	pADRs	NA- all patients during study period	criteria by Schumock (each ADR was classified as preventable or nonpreventable)	no intervention	-	from July 1992 through January 1993	10587	-	-	-	-	-	203	proportion of pADR events (n of events)	PADRs rate 19%, # PADR 38	-	-	-	TYPE and SEVERITY: type of reaction: marrow suppression 0, bleeding 5 (13.2%), central nervous system 4 (10.5%), allergic or cutaneous 19 (50%), megabolic 1 (2.6%), cardiac 5 (13.2%), GI 1 (2.6%), pseudomembranous colitis 0, renal 0, respiratory 0, other 3 (7.9%); severity of reactions: severe 12 (31.6%), moderate 26 (68.4%), mild 0%	medications in pADRs: anti-infective (16 (42.1%), anticooagulant 4 (10.5%), CV 6 (15.8%), antiepileptic 1 (2.6%), analgesic 5 (13.2%), antiasthmatic 1 (2.6%), sedative or hypnotic 1 (2.6%), antidepressant 0, histamin H2 receptor antagonist 1 (2.6%), other 3 (7.9%)	mean (SE) LOS (length of stay) in hospital for pADRs (n=36): mean national LOS (days) 10.2 (9.4), mean actual LOS (days): 16.3 (16.3) increased in mean LOS (days): 6.1 - mean LOS for non-preventable ADRs (n=160): mean national LOS (days: 12.3 (10.3), mean actual LOS (days: 18.7 (16.6), increase in mean LOS (days): 6.4 - all ADRS (n=196): mean national LOS (days): 11.9 (10.2), mean actual LOS (day…
574	Walsh	2008	ITS	-	-	-	-	-	-	pADRs	Per group	ADE caused by ME per group	CPOE + dose error alert- weight base dosage calculator (Sunrise clinical manager CPOE system by Eclipsys impoemented in April 2002)	Post COPE	9 mo post (Sep 2002-May 2003)	352	6895	1848					Rate/1000 pt-d	6.5	-	-	-	7 patients (included 3 by ordering errors)	ibuprofen for headache; subtherapeutic theophylline dosages; opiate trt without stool softeners	Ordering errors that injured patients after CPOE included a patient who was admitted with hemoptysis and received several doses of ibuprofen for headache, a preterm infant who had subtherapeutic theophylline dosages and levels and had apnea and bradycardi
574	Walsh	2008	ITS	Boston Medical Center	4 PICU beds, 15 NICU beds, and 40 surgical and medical pediatric ward beds		The most common dx: asthma, bronchoilitis, sickle cell disease, pneumonia, hypovolemia, and single live newborn (NICU admission).	median LOS=3 days	Pediatric (median age 4 yr)	non-intercepted (NI)-Seroius ME	All patients no subgrouping	Overall rate of NI-serious ME (ME reached a patient)	CPOE + wrong dose alert compared with pre CPOE (not specified but assuming it was hand written orders)	Overall (pre+post COPE)	16 months 2001-2003 [7 mo pre (Sep 2001- Mar 2002) + 9 mo post (Sep 2002-May 2003)]	627	12672	3234	-	-	156 (48.2/1000 pt-yrs)		Rate/1000 pt-d	21.6	-	-	Pre-Post IRR 0.89 (0.69, 1.78)	-		Time series regression analysis indicated a SS 7% drop in the level of rates of NI-SME after the implementation of CPOE (p=0.495).	??
574	Walsh	2008	ITS	-	-	-	-	-	-	non-intercepted (NI)-Seroius ME	Per-group	NI-SME per group	Hand written orders	Pre COPE	7 mo pre (Sep 2001- Mar 2002)	275	5777	1386	-	-	-		Rate/1000 pt-d	23.1	-	-	-	-
574	Walsh	2008	ITS	-	-	-	-	-	-	non-intercepted (NI)-Seroius ME	Post-group	NI-SME per group	CPOE + dose error alert- weight base dosage calculator (Sunrise clinical manager CPOE system by Eclipsys impoemented in April 2002)	Post COPE	9 mo post (Sep 2002-May 2003)	352	6895	1848	-	-	-		Rate/1000 pt-d	20.6	-	-	-	-
574	Walsh	2008	ITS	-	-	-	-	-	-	non-intercepted (NI)-Seroius ME	SG- In-Patient Wards	overall rate of NI-SME	-	Overall (pre+post COPE)	16 months 2001-2003 [7 mo pre (Sep 2001- Mar 2002) + 9 mo post (Sep 2002-May 2003)]	461	-	1483	-	-	-		Rate/1000 pt-d	29.7	-	-	-	-		-
574	Walsh	2008	ITS	-	-	-	-	-	-	non-intercepted (NI)-Seroius ME	SG- NICU	overall rate of NI-SME	-	Overall (pre+post COPE)	16 months 2001-2003 [7 mo pre (Sep 2001- Mar 2002) + 9 mo post (Sep 2002-May 2003)]	71	-	1397	-	-	-		Rate/1000 pt-d	12.8	-	-	-	-		-
574	Walsh	2008	ITS	-	-	-	-	-	-	non-intercepted (NI)-Seroius ME	SG- PICU	overall rate of NI-SME	-	Overall (pre+post COPE)	16 months 2001-2003 [7 mo pre (Sep 2001- Mar 2002) + 9 mo post (Sep 2002-May 2003)]	95	-	354	-	-	-		Rate/1000 pt-d	36.7	-	-	-	-		-
574	Walsh	2008	ITS	-	-	-	-	-	-	non-intercepted serious MEs	SG -Ordering errors	NI-SME by setting per group	-	Pre COPE	-	-	-	-		-	-		Rate/1000 pt-d	8	-	-	-	-
574	Walsh	2008	ITS	-	-	-	-	-	-	non-intercepted serious MEs	SG-Ordering errors	NI-SME by setting per group	-	Post COPE	-	-	-	-		-	-		Rate/1000 pt-d	10	-	-	-	-
574	Walsh	2008	ITS	-	-	-	-	-	-	non-intercepted serious MEs	SG- Admin errors	NI-SME by setting per group	-	Pre COPE	-	-	-	-		-	-		Rate/1000 pt-d	6	-	-	-	-
574	Walsh	2008	ITS	-	-	-	-	-	-	non-intercepted serious MEs	SG- Admin errors	NI-SME by setting per group	-	Post COPE	-	-	-	-		-	-		Rate/1000 pt-d	4	-	-	-	-
574	Walsh	2008	ITS	-	-	-	-	-	-	non-intercepted serious MEs	SG- Monitoring errors	NI-SME by setting per group	-	Pre COPE	-	-	-	-		-	-		Rate/1000 pt-d	4.3	-	-	-	-
574	Walsh	2008	ITS	-	-	-	-	-	-	non-intercepted serious MEs	SG- Monitoring errors	NI-SME by setting per group	-	Post COPE	-	-	-	-		-	-		Rate/1000 pt-d	1.6	-	-	-	-
574	Walsh	2008	ITS	-	-	-	-	-	-	non-intercepted serious MEs	SG- Wrong dose/missed dose errors	NI-SME by setting per group	-	Pre COPE	-	-	-	-		-	-		Rate/1000 pt-d	2.4	-	-	-	-	-	-	-
574	Walsh	2008	ITS	-	-	-	-	-	-	non-intercepted serious MEs	SG- Wrong dose/missed dose errors	NI-SME by setting per group	-	Post COPE	-	-	-	-		-	-		Rate/1000 pt-d	0.5	-	-	-	-	-	-	-
574	Walsh	2008	ITS	-	-	-	-	-	-	non-intercepted serious MEs	SG- Computer related errors	NI-SME by setting per group	-	Control	-	-	-	-		-	-		Rate/1000 pt-d	0	-	-	-	-	-	-	-
574	Walsh	2008	ITS	-	-	-	-	-		non-intercepted serious MEs	SG- Computer related errors	NI-SME by setting per group	-	Post COPE	-	-	-	-		-	-		Rate/1000 pt-d	0.6	-	-	-	NR (example provided for a 5-year-old infant, however study doesn't specify if the medication reached the patients and what the consequence was)	Tylenol (both tylenol infant drops and suspension each at max dosage are ordered because the computter will not allow 1 order with a choice of either formulation)
1255	Bates	1993	Prospective cohort	1	NR	Seven units, including two medical, two surgical, and two obstetric general care units and a coronary intensive care unit	NR	-	NR	PADE	NA	not a clear definition just: Preventability was assessed using a four-point scale (definitely preventable, probably preventable, probably not preventable, and definitely not preventable).	No intervention or specific program	All study population during study period	37-day period in August and September 1990.	approximately 420 admissions.	-	2,967 patient-days	-	-	-	27	# PADE per 2,967 patient-days (~420 admissions)	15	proportion of PADE among ADE	0.56	-	eg: a patient who was given a drug to which he had a known allergy.	NR	Fourteen of the 15 preventable ADEs were type A (dose-dependent, related to the pharmacologic characteristics of a drug, and predictable), (the exception being a patient who was given a drug to which he had a known allergy). The rate of ADEs across all units was about 10 per 1,000 patient-days. Note: "if the WHO criteria for defining ADRs were used, 12 of the 27 ADEs would be excluded (all judged…	The rate of drug-related incidents was 73 in 2,967 patientdays; 27 incidents were judged ADEs, 34 potential ADEs, and 12 problem orders. Fifty different drugs were involved. Physicians were primarily responsible for 72% of the incidents. Fifteen (56%) of the 27 were judged definitely or probably preventable.	-
2850	Weant	2007	prospective Before-after comparison	1	NR	neurosurgical ICU	NR	-	NR	errors resulting in patient harm	pastintervention	errors resulting in patient harm following CPOE (Severity was determined based on National Coordinating Council for Medication Error Reporting and Prevention categories categories E-H)	CPOE and pharmacy resident intervention	pastintervention	Sep/Oct 2004	-	-	-	-	-	-	-	events per 1000 doses	0.0152	-	-	-	NR	NR	general ME (not specific PADE or Caused harm) : 33 pre and 47 post ( one month) CPOE	An increase in the number of medication errors reported was observed during the initial transition period after CPOE implementation. Pharmacy departments and pharmacy residents can have a significant effect on the ease and safety of CPOE implementation.	-
511	Weant	2007	prospective Before-after comparison	1	NR	neurosurgical ICU	NR	-	NR	errors resulting in patient harm	pre intervention	errors resulting in patient harm following CPOE (Severity was determined based on National Coordinating Council for Medication Error Reporting and Prevention categories categories E-H)	no intervention	pre intervention	Sep/Oct 2003	-	-	-	-	-	-	-	events per 1000 doses	0.137	-	-	-	NR	NR	general ME (not specific PADE or Caused harm) : 33 pre and 47 post ( one month) CPOE	An increase in the number of medication errors reported was observed during the initial transition period after CPOE implementation. Pharmacy departments and pharmacy residents can have a significant effect on the ease and safety of CPOE implementation.	-
511	Weant	2007	prospective Before-after comparison	1	NR	neurosurgical ICU	NR	-	NR	errors resulting in patient harm	postintervention	errors resulting in patient harm following CPOE (Severity was determined based on National Coordinating Council for Medication Error Reporting and Prevention categories categories E-H)	CPOE and pharmacy resident intervention	pastintervention	Sep/Oct 2004	-	-	-	-	-	-	-	events per 1000 doses	0.0152	-	-	-	NR	NR	general ME (not specific PADE or Caused harm) : 33 pre and 47 post ( one month) CPOE	An increase in the number of medication errors reported was observed during the initial transition period after CPOE implementation. Pharmacy departments and pharmacy residents can have a significant effect on the ease and safety of CPOE implementation.	-
1835	Weant	2007	prospective Before-after comparison	1	NR	neurosurgical ICU	NR	-	NR	errors resulting in patient harm	pre intervention	errors resulting in patient harm following CPOE (Severity was determined based on National Coordinating Council for Medication Error Reporting and Prevention categories categories E-H)	no intervention	pre intervention	Sep/Oct 2003	-	-	-	-	-	-	-	events per 1000 doses	0.137	-	-	-	NR	NR	general ME (not specific PADE or Caused harm) : 33 pre and 47 post ( one month) CPOE	An increase in the number of medication errors reported was observed during the initial transition period after CPOE implementation. Pharmacy departments and pharmacy residents can have a significant effect on the ease and safety of CPOE implementation.	-
1835	Weant	2007	prospective Before-after comparison	1	NR	neurosurgical ICU	NR	-	NR	errors resulting in patient harm	postintervention	errors resulting in patient harm following CPOE (Severity was determined based on National Coordinating Council for Medication Error Reporting and Prevention categories categories E-H)	CPOE and pharmacy resident intervention	pastintervention	Sep/Oct 2004	-	-	-	-	-	-	-	events per 1000 doses	0.0152	-	-	-	NR	NR	general ME (not specific PADE or Caused harm) : 33 pre and 47 post ( one month) CPOE	An increase in the number of medication errors reported was observed during the initial transition period after CPOE implementation. Pharmacy departments and pharmacy residents can have a significant effect on the ease and safety of CPOE implementation.	-

## Sheet: Convert p-y to 1000 p-d rates
Study	rate/p-y	rate/1000 p-d (dynamic)	rate/1000 p-d (static)
Aljadhey, 2013	0.948983	2.59995	2.59995
Morimoto, 2011	0.866663	2.37442	2.37442
Klopotowska, 2010	1.45985	3.9996	3.9996
Morriss, 2009	2.336	6.4	6.4
Gurwitz, 2008	0.470678	1.28953	1.28953
Nuckols, 2008	1.77538	4.86405	4.86405
Walsh, 2008	2.89702	7.93705	7.93705
Colpaert, 2006	54.7945	150.122	150.122
Cohen, 2004	5	13.6986	13.6986
King, 2003	0.0440393	0.120656	0.120656
Kucukarslan, 2003	9.68784	26.542	26.542
Bates, 1999	1.07112	2.93458	2.93458
Leape, 1999	4.62963	12.6839	12.6839
Bates , 1998	1.643	4.50137	4.50137
Bates, 1995	1.19326	3.2692	3.2692
Bates, 1993	1.84525	5.05547	5.05547
